# Supplementary material for: Lesbian, gay, bisexual, and transgender (LGBT) health services in the United States: Origins, evolution, and contemporary landscape
Source: PLoS One. 2017 Jul 10;12(7):e0180544. doi: 10.1371/journal.pone.0180544 (PMC5503273; doi:10.1371/journal.pone.0180544)
Supplement: S2 File — (XLSX) [file pone.0180544.s002.xlsx]

## Sheet: Sheet1
GEOID	CountyName	SS_Couples_adj	SSFemaleCouples_adj	SSMaleCouples_adj	Households
01001	Autauga AL	65.6521	32.5763	33.0758	20221
01003	Baldwin AL	248.536	165.676	82.8601	73180
01005	Barbour AL	33.6029	26.0231	7.57984	9820
01007	Bibb AL	4.41553	4.41553	0	7953
01009	Blount AL	63.1342	63.1342	0	21578
01011	Bullock AL	19.4441	3.28143	16.1626	3745
01013	Butler AL	21.1622	11.5332	9.62903	8491
01015	Calhoun AL	190.199	112.86	77.3386	47331
01017	Chambers AL	42.2679	20.0359	22.232	13933
01019	Cherokee AL	39.3298	28.15	11.1798	10626
01021	Chilton AL	63.4158	32.4898	30.926	16558
01023	Choctaw AL	9.87205	9.87205	0	5866
01025	Clarke AL	28.6769	28.6769	0	10337
01027	Clay AL	18.2034	7.20794	10.9955	5670
01029	Cleburne AL	5.14645	5.14645	0	5891
01031	Coffee AL	54.0518	41.6306	12.4212	19849
01033	Colbert AL	56.5493	34.8966	21.6528	22773
01035	Conecuh AL	11.0878	8.10046	2.98737	5625
01037	Coosa AL	1.59587	1.59587	0	4794
01039	Covington AL	31.6509	31.6509	0	15531
01041	Crenshaw AL	14.2528	6.84766	7.40514	5652
01043	Cullman AL	64.1561	64.1561	0	31864
01045	Dale AL	60.5159	46.2457	14.2703	20065
01047	Dallas AL	45.5462	20.5901	24.9561	17064
01049	DeKalb AL	80.7534	41.094	39.6594	26842
01051	Elmore AL	95.7228	95.7228	0	28301
01053	Escambia AL	53.6413	27.3359	26.3054	14157
01055	Etowah AL	140.375	93.6717	46.703	42036
01057	Fayette AL	24.7294	15.0002	9.72917	7100
01059	Franklin AL	14.4966	14.4966	0	12286
01061	Geneva AL	30.8482	29.717	1.13119	10920
01063	Greene AL	12.5077	12.5077	0	3764
01065	Hale AL	19.0775	19.0775	0	6273
01067	Henry AL	18.5888	9.0252	9.56358	6994
01069	Houston AL	147.881	70.202	77.6794	40969
01071	Jackson AL	37.1609	37.1609	0	21513
01073	Jefferson AL	1427.64	501.305	926.332	263568
01075	Lamar AL	18.5215	17.9379	0.58363	6103
01077	Lauderdale AL	75.0665	75.0665	0	38680
01079	Lawrence AL	23.642	23.642	0	13654
01081	Lee AL	160.306	137.835	22.4713	55682
01083	Limestone AL	102.438	69.3214	33.1167	31446
01085	Lowndes AL	3.31102	3.31102	0	4352
01087	Macon AL	36.8931	9.75121	27.1419	8499
01089	Madison AL	426.135	275.84	150.294	134700
01091	Marengo AL	15.8317	15.8317	0	8535
01093	Marion AL	29.8107	29.8107	0	12651
01095	Marshall AL	107.163	70.2289	36.9337	35810
01097	Mobile AL	674.658	348.943	325.715	158435
01099	Monroe AL	21.8326	21.8326	0	9214
01101	Montgomery AL	376.992	117.275	259.717	89981
01103	Morgan AL	129.447	99.8709	29.5765	47030
01105	Perry AL	19.1515	11.6224	7.52907	3947
01107	Pickens AL	24.7697	24.7697	0	8012
01109	Pike AL	34.8786	15.7757	19.103	13210
01111	Randolph AL	34.1014	19.0715	15.0298	9164
01113	Russell AL	64.5303	15.7474	48.783	21229
01115	St. Clair AL	115.291	102.359	12.9311	31624
01117	Shelby AL	256.471	175.724	80.7471	74072
01119	Sumter AL	24.4749	20.4736	4.00132	5629
01121	Talladega AL	92.001	44.2417	47.7593	31890
01123	Tallapoosa AL	46.9792	46.9792	0	16985
01125	Tuscaloosa AL	247.796	168.286	79.5101	76141
01127	Walker AL	76.9417	72.8308	4.11095	26571
01129	Washington AL	10.525	10.525	0	6758
01131	Wilcox AL	4.91678	4.91678	0	4484
01133	Winston AL	31.2403	26.1659	5.07448	10163
02013	Aleutians East Borough AK	3.50979	0.843735	2.66606	553
02016	Aleutians West Census Area AK	2.28872	2.28872	0	1212
02020	Anchorage Borough AK	628.217	347.964	280.253	107332
02050	Bethel Census Area AK	13.8686	10.5711	3.29753	4651
02060	Bristol Bay Borough AK	2.23366	1.72222	0.511441	423
02068	Denali Borough AK	0.731558	0.731558	0	806
02070	Dillingham Census Area AK	8.88944	2.79327	6.09617	1563
02090	Fairbanks North Star Borough AK	185.608	106.382	79.2253	36441
02100	Haines Borough AK	0.826313	0.826313	0	1149
02105	Hoonah-Angoon Census Area	0	0	0	913
02110	Juneau Borough AK	117.073	98.5815	18.4914	12187
02122	Kenai Peninsula Borough AK	48.7163	48.7163	0	22161
02130	Ketchikan Gateway Borough AK	23.9627	7.04839	16.9143	5305
02150	Kodiak Island Borough AK	4.76196	4.76196	0	4630
02164	Lake and Peninsula Borough AK	1.74538	1.74538	0	553
02170	Matanuska-Susitna Borough AK	74.1354	74.1354	0	31824
02180	Nome Census Area AK	7.47708	3.08974	4.38734	2815
02185	North Slope Borough AK	8.41767	8.41767	0	2029
02188	Northwest Arctic Borough AK	4.06159	4.06159	0	1919
02195	Petersburg Census Area	0.688963	0.688963	0	1599
02198	Prince of Wales-Hyder Census Area	4.94923	0.844022	4.10521	2194
02220	Sitka Borough AK	10.9163	10.9163	0	3545
02230	Skagway Municipality	5.07721	3.24829	1.82893	436
02240	Southeast Fairbanks Census Area AK	14.6382	5.92049	8.71771	2567
02261	Valdez-Cordova Census Area AK	22.4807	11.8437	10.637	3966
02270	Wade Hampton Census Area AK	14.6711	2.18152	12.4896	1745
02275	Wrangell City and Borough	6.12488	3.94468	2.1802	1053
02282	Yakutat Borough	0	0	0	270
02290	Yukon-Koyukuk Census Area AK	11.9291	6.12207	5.80706	2217
04001	Apache AZ	77.7626	52.4926	25.27	22771
04003	Cochise AZ	238.463	152.161	86.3027	50865
04005	Coconino AZ	360.063	221.45	138.613	46711
04007	Gila AZ	79.9106	79.9106	0	22000
04009	Graham AZ	22.4594	22.4594	0	11120
04011	Greenlee AZ	7.41233	7.41233	0	3188
04012	La Paz AZ	40.872	38.3761	2.49582	9198
04013	Maricopa AZ	10147.2	4684.77	5462.4	1411583
04015	Mohave AZ	325.019	304.607	20.4121	82539
04017	Navajo AZ	114.291	114.291	0	35658
04019	Pima AZ	2960.58	1581.83	1378.74	388660
04021	Pinal AZ	739.9	605.101	134.799	125590
04023	Santa Cruz AZ	68.2308	59.7704	8.46032	15437
04025	Yavapai AZ	472.479	356.722	115.757	90903
04027	Yuma AZ	162.389	162.389	0	64767
05001	Arkansas AR	14.3556	14.3556	0	8005
05003	Ashley AR	15.1441	15.1441	0	8765
05005	Baxter AR	31.7102	31.7102	0	18748
05007	Benton AR	339.272	163.123	176.149	82087
05009	Boone AR	51.5403	34.3281	17.2122	15120
05011	Bradley AR	9.71049	9.71049	0	4673
05013	Calhoun AR	9.08032	9.08032	0	2262
05015	Carroll AR	111.999	52.1712	59.8275	11393
05017	Chicot AR	21.2865	5.79444	15.4921	4579
05019	Clark AR	32.0516	8.02894	24.0227	8783
05021	Clay AR	0	0	0	6845
05023	Cleburne AR	27.3569	27.3569	0	11078
05025	Cleveland AR	6.53614	6.53614	0	3416
05027	Columbia AR	15.1094	15.1094	0	9759
05029	Conway AR	23.4649	12.4319	11.033	8463
05031	Craighead AR	125.656	72.4282	53.2278	37291
05033	Crawford AR	77.6726	74.0028	3.66979	23447
05035	Crittenden AR	71.2279	36.6998	34.5281	19026
05037	Cross AR	31.2325	17.7494	13.4831	7002
05039	Dallas AR	7.44747	7.44747	0	3280
05041	Desha AR	24.8608	14.44	10.4208	5321
05043	Drew AR	17.1495	4.26901	12.8805	7360
05045	Faulkner AR	166.419	121.6	44.8193	42614
05047	Franklin AR	5.84937	5.84937	0	7037
05049	Fulton AR	7.99658	7.99658	0	5196
05051	Garland AR	149.444	97.8898	51.5545	40994
05053	Grant AR	2.34505	2.34505	0	6933
05055	Greene AR	51.6594	49.5969	2.06253	16425
05057	Hempstead AR	15.5281	15.5281	0	8839
05059	Hot Spring AR	44.4951	44.279	0.216171	12664
05061	Howard AR	4.11381	4.11381	0	5365
05063	Independence AR	33.7938	23.5529	10.2408	14391
05065	Izard AR	16.2919	13.0511	3.24076	5731
05067	Jackson AR	22.1958	22.1958	0	6724
05069	Jefferson AR	104.559	83.1046	21.4549	28873
05071	Johnson AR	15.7751	15.7751	0	9812
05073	Lafayette AR	0	0	0	3150
05075	Lawrence AR	14.1719	14.1719	0	6938
05077	Lee AR	10.0433	4.77703	5.26632	3624
05079	Lincoln AR	19.6867	12.5116	7.17508	4207
05081	Little River AR	15.004	15.004	0	5411
05083	Logan AR	14.9343	14.9343	0	8704
05085	Lonoke AR	89.6324	82.1645	7.46796	25295
05087	Madison AR	23.9585	13.841	10.1175	6174
05089	Marion AR	0	0	0	7411
05091	Miller AR	61.41	27.5026	33.9074	17219
05093	Mississippi AR	47.924	41.0811	6.84293	17741
05095	Monroe AR	14.9788	0.751447	14.2273	3481
05097	Montgomery AR	0	0	0	4000
05099	Nevada AR	7.78077	2.99819	4.78259	3697
05101	Newton AR	2.07552	2.07552	0	3571
05103	Ouachita AR	39.0915	39.0915	0	11003
05105	Perry AR	22.7499	10.4183	12.3316	4170
05107	Phillips AR	37.654	18.1311	19.5229	8491
05109	Pike AR	4.3707	4.3707	0	4457
05111	Poinsett AR	11.081	11.081	0	9754
05113	Polk AR	8.90103	8.90103	0	8450
05115	Pope AR	78.8235	76.2152	2.60839	23353
05117	Prairie AR	9.14443	6.56674	2.5777	3685
05119	Pulaski AR	1010.33	323.517	686.815	158772
05121	Randolph AR	16.4555	16.4555	0	7299
05123	St. Francis AR	29.6143	23.6666	5.94768	9616
05125	Saline AR	111.922	107.22	4.70172	41441
05127	Scott AR	10.0885	10.0885	0	4368
05129	Searcy AR	8.08814	8.08814	0	3574
05131	Sebastian AR	195.83	123.561	72.2689	49599
05133	Sevier AR	8.31489	8.31489	0	5975
05135	Sharp AR	24.3275	10.9505	13.377	7360
05137	Stone AR	8.53422	8.53422	0	5325
05139	Union AR	56.8505	47.756	9.09454	16951
05141	Van Buren AR	11.9431	11.9431	0	7433
05143	Washington AR	421.641	192.766	228.875	76389
05145	White AR	41.9958	41.9958	0	29342
05147	Woodruff AR	5.56877	5.56877	0	3134
05149	Yell AR	26.7461	9.58392	17.1622	8219
06001	Alameda CA	6593.4	3536.41	3056.98	545138
06003	Alpine CA	0	0	0	497
06005	Amador CA	69.1631	40.2421	28.921	14569
06007	Butte CA	478.858	348.054	130.804	87618
06009	Calaveras CA	90.4564	79.2864	11.17	18886
06011	Colusa CA	24.3808	20.7249	3.6559	7056
06013	Contra Costa CA	2865.42	1681.87	1183.55	375364
06015	Del Norte CA	73.7999	32.5283	41.2716	9907
06017	El Dorado CA	317.655	317.655	0	70223
06019	Fresno CA	1519.02	1015.05	503.964	289391
06021	Glenn CA	14.5239	14.5239	0	9800
06023	Humboldt CA	505.48	357.278	148.202	56031
06025	Imperial CA	118.429	118.429	0	49126
06027	Inyo CA	34.7585	26.8057	7.95281	8049
06029	Kern CA	1172.65	849.178	323.472	254610
06031	Kings CA	129.964	126.914	3.0499	41233
06033	Lake CA	241.395	140.137	101.257	26548
06035	Lassen CA	25.4785	25.4785	0	10058
06037	Los Angeles CA	26285.7	10466.6	15819.1	3241204
06039	Madera CA	196.622	136.474	60.1484	43317
06041	Marin CA	1000.61	523.935	476.676	103210
06043	Mariposa CA	68.1117	27.6159	40.4958	7693
06045	Mendocino CA	319.621	176.096	143.525	34945
06047	Merced CA	292.391	221.901	70.4894	75642
06049	Modoc CA	14.1805	11.1841	2.99641	4064
06051	Mono CA	4.5406	4.5406	0	5768
06053	Monterey CA	662.342	369.29	293.052	125946
06055	Napa CA	304.819	176.538	128.281	48876
06057	Nevada CA	223.534	184.039	39.4949	41527
06059	Orange CA	4624.67	2637.03	1987.63	992781
06061	Placer CA	475.412	475.412	0	132627
06063	Plumas CA	22.4991	22.4991	0	8977
06065	Riverside CA	7236.7	2370.46	4866.24	686260
06067	Sacramento CA	4277.06	2463.09	1813.97	513945
06069	San Benito CA	69.0052	59.2024	9.80278	16805
06071	San Bernardino CA	3016.46	2321.23	695.232	611618
06073	San Diego CA	8852.18	3838	5014.18	1086865
06075	San Francisco CA	10451.1	1875.9	8575.25	345811
06077	San Joaquin CA	972.637	766.772	205.865	215007
06079	San Luis Obispo CA	666.435	436.692	229.743	102016
06081	San Mateo CA	1969.88	1071.44	898.432	257837
06083	Santa Barbara CA	787.063	474.974	312.089	142104
06085	Santa Clara CA	3116.77	1786.57	1330.21	604204
06087	Santa Cruz CA	1010.46	666.028	344.434	94355
06089	Shasta CA	298.362	252.731	45.6311	70346
06091	Sierra CA	2.30858	2.30858	0	1482
06093	Siskiyou CA	68.1789	58.33	9.8489	19505
06095	Solano CA	885.376	529.664	355.712	141758
06097	Sonoma CA	2255.18	1208.44	1046.74	185825
06099	Stanislaus CA	786.587	619.37	167.217	165180
06101	Sutter CA	91.3923	90.5251	0.867218	31437
06103	Tehama CA	55.7591	55.7591	0	23767
06105	Trinity CA	21.5758	17.1339	4.44195	6083
06107	Tulare CA	537.646	454.027	83.6183	130352
06109	Tuolumne CA	107.028	78.2659	28.7615	22156
06111	Ventura CA	1296.74	961.711	335.027	266920
06113	Yolo CA	442.256	303.125	139.131	70872
06115	Yuba CA	108.946	95.3031	13.6427	24307
08001	Adams CO	954.033	627.72	326.314	153764
08003	Alamosa CO	27.2673	27.2673	0	5995
08005	Arapahoe CO	1269.71	747.753	521.956	224011
08007	Archuleta CO	27.1483	27.1483	0	5267
08009	Baca CO	0	0	0	1685
08011	Bent CO	5.13399	4.55833	0.575655	1832
08013	Boulder CO	931.292	650.291	281.002	119300
08014	Broomfield CO	134.739	93.0843	41.6543	21414
08015	Chaffee CO	6.33916	6.33916	0	7601
08017	Cheyenne CO	0.32916	0.32916	0	786
08019	Clear Creek CO	23.2965	16.4029	6.89366	4208
08021	Conejos CO	3.97522	3.97522	0	3118
08023	Costilla CO	0.293689	0.293689	0	1550
08025	Crowley CO	4.7425	4.7425	0	1306
08027	Custer CO	7.1864	7.1864	0	1925
08029	Delta CO	27.4395	27.4395	0	12703
08031	Denver CO	4064.75	1122.82	2941.94	263107
08033	Dolores CO	1.10186	0.212492	0.88937	899
08035	Douglas CO	309.435	309.435	0	102018
08037	Eagle CO	44.6113	35.3348	9.2765	19236
08039	Elbert CO	40.7712	40.7712	0	8380
08041	El Paso CO	1050.88	886.27	164.614	235959
08043	Fremont CO	42.2105	42.2105	0	16582
08045	Garfield CO	66.0779	66.0779	0	20359
08047	Gilpin CO	25.8098	13.7913	12.0185	2460
08049	Grand CO	24.1601	24.1601	0	6469
08051	Gunnison CO	0.0737398	0.0737398	0	6516
08053	Hinsdale CO	0.0251162	0	0.0251162	362
08055	Huerfano CO	13.9986	13.9986	0	3137
08057	Jackson CO	0	0	0	649
08059	Jefferson CO	1252.32	944.54	307.777	218160
08061	Kiowa CO	0	0	0	619
08063	Kit Carson CO	6.26655	6.26655	0	3038
08065	Lake CO	5.91771	5.91771	0	2953
08067	La Plata CO	130.805	99.4159	31.389	21100
08069	Larimer CO	596.441	550.576	45.8654	120295
08071	Las Animas CO	34.1654	17.4132	16.7522	6384
08073	Lincoln CO	15.9465	5.3879	10.5586	1948
08075	Logan CO	12.1304	12.1304	0	8047
08077	Mesa CO	239.796	207.908	31.8879	58095
08079	Mineral CO	3.72164	3.72164	0	355
08081	Moffat CO	9.33402	9.33402	0	5465
08083	Montezuma CO	44.2971	40.7099	3.58716	10541
08085	Montrose CO	58.4045	57.8673	0.537273	16484
08087	Morgan CO	12.4694	12.4694	0	10294
08089	Otero CO	16.33	16.33	0	7729
08091	Ouray CO	15.2956	11.2444	4.05115	2022
08093	Park CO	38.4748	38.4748	0	7174
08095	Phillips CO	4.07294	1.00153	3.07141	1819
08097	Pitkin CO	38.1676	8.77149	29.3961	8152
08099	Prowers CO	20.0801	20.0801	0	4935
08101	Pueblo CO	261.702	201.409	60.2924	62972
08103	Rio Blanco CO	0	0	0	2647
08105	Rio Grande CO	16.2055	16.2055	0	4779
08107	Routt CO	23.7482	23.7482	0	9892
08109	Saguache CO	22.1514	8.74072	13.4107	2640
08111	San Juan CO	0	0	0	344
08113	San Miguel CO	0	0	0	3454
08115	Sedgwick CO	0	0	0	1093
08117	Summit CO	48.5358	47.8647	0.67107	11754
08119	Teller CO	48.7258	48.7258	0	9805
08121	Washington CO	0	0	0	1980
08123	Weld CO	341.493	325.641	15.8521	89349
08125	Yuma CO	0.164957	0.164957	0	3952
09001	Fairfield CT	1544.94	744.373	800.564	335545
09003	Hartford CT	2120.55	1236.93	883.624	350854
09005	Litchfield CT	477.731	203.521	274.21	76640
09007	Middlesex CT	422.896	243.96	178.936	67202
09009	New Haven CT	2037.48	1152.38	885.102	334502
09011	New London CT	616.534	383.975	232.559	107057
09013	Tolland CT	338.979	246.141	92.8389	54477
09015	Windham CT	292.889	191.624	101.265	44810
10001	Kent DE	266.294	231.39	34.9046	60278
10003	New Castle DE	1160.03	689	471.031	202651
10005	Sussex DE	1219.68	503.383	716.293	79368
11001	District of Columbia DC	4822	1239	3583	266707
12001	Alachua FL	661.76	400.664	261.096	100516
12003	Baker FL	25.7202	25.5037	0.216505	8772
12005	Bay FL	443.391	230.245	213.147	68438
12007	Bradford FL	34.2775	23.3449	10.9327	9479
12009	Brevard FL	1098.74	742.32	356.425	229692
12011	Broward FL	7771.41	1884.67	5886.75	686047
12013	Calhoun FL	24.6511	16.1703	8.4808	5061
12015	Charlotte FL	259.421	191.037	68.3838	73370
12017	Citrus FL	242.336	185.882	56.4542	63304
12019	Clay FL	241.738	241.738	0	68792
12021	Collier FL	571.788	322.638	249.149	133179
12023	Columbia FL	125.886	83.7734	42.1123	24941
12027	DeSoto FL	24.3806	24.3806	0	11445
12029	Dixie FL	22.7324	19.874	2.85842	6316
12031	Duval FL	2041.28	1066.61	974.672	342450
12033	Escambia FL	731.897	383.718	348.178	116238
12035	Flagler FL	192.038	151.599	40.4392	39186
12037	Franklin FL	16.0793	7.87258	8.2067	4254
12039	Gadsden FL	77.7462	57.7207	20.0255	16952
12041	Gilchrist FL	24.6744	24.6744	0	6121
12043	Glades FL	19.0211	18.1277	0.893402	4533
12045	Gulf FL	20.016	12.2302	7.78582	5335
12047	Hamilton FL	20.4021	11.522	8.88015	4617
12049	Hardee FL	19.2121	19.2121	0	8245
12051	Hendry FL	39.3792	22.6871	16.6922	12025
12053	Hernando FL	337.58	224.478	113.102	71745
12055	Highlands FL	202.999	138.121	64.8775	42604
12057	Hillsborough FL	3342.16	1454.24	1887.91	474030
12059	Holmes FL	30.2729	15.9105	14.3624	7354
12061	Indian River FL	260.231	182.448	77.7828	60176
12063	Jackson FL	65.4291	48.2645	17.1646	17417
12065	Jefferson FL	14.0552	12.4601	1.59504	5646
12067	Lafayette FL	10.0972	10.0972	0	2580
12069	Lake FL	590.511	391.242	199.269	121289
12071	Lee FL	1446.22	795.278	650.946	259818
12073	Leon FL	666.405	409.969	256.435	110945
12075	Levy FL	64.7444	44.5255	20.2189	16404
12077	Liberty FL	4.56157	4.56157	0	2525
12079	Madison FL	19.7884	19.7884	0	6985
12081	Manatee FL	769.52	403.634	365.887	135729
12083	Marion FL	644.382	427.558	216.824	137726
12085	Martin FL	298.827	202.022	96.8044	63899
12086	Miami-Dade FL	5456.7	2053.5	3403.2	867352
12087	Monroe FL	612.918	143.971	468.947	32629
12089	Nassau FL	135.286	106.716	28.5699	28794
12091	Okaloosa FL	218.416	167.885	50.5311	72379
12093	Okeechobee FL	48.4141	40.4287	7.98538	14013
12095	Orange FL	3832.8	1302.36	2530.44	421847
12097	Osceola FL	478.877	270.446	208.431	90603
12099	Palm Beach FL	3466.57	1689.01	1777.56	544227
12101	Pasco FL	975.721	572.329	403.392	189612
12103	Pinellas FL	3661.28	1571.13	2090.15	415876
12105	Polk FL	1154.41	722.08	432.331	227485
12107	Putnam FL	137.577	77.5756	60.0011	29409
12109	St. Johns FL	324.483	273.677	50.8061	75338
12111	St. Lucie FL	586.771	332.365	254.407	108523
12113	Santa Rosa FL	204.35	161.494	42.856	56910
12115	Sarasota FL	1093.97	461.659	632.313	175746
12117	Seminole FL	969.825	568.914	400.911	164706
12119	Sumter FL	164.893	157.472	7.42067	41361
12121	Suwannee FL	58.3391	48.2905	10.0486	15953
12123	Taylor FL	26.0957	23.4206	2.67504	7920
12125	Union FL	24.1875	15.8743	8.31323	4048
12127	Volusia FL	1109.23	643.903	465.328	208236
12129	Wakulla FL	47.273	32.3629	14.91	10490
12131	Walton FL	160.693	77.5069	83.1864	22301
12133	Washington FL	29.1432	26.3299	2.8133	8864
13001	Appling GA	32.1165	13.1332	18.9832	6969
13003	Atkinson GA	5.2241	3.85522	1.36888	2983
13005	Bacon GA	19.6366	15.3141	4.32248	4214
13007	Baker GA	5.86893	3.38268	2.48625	1372
13009	Baldwin GA	60.1502	36.0872	24.063	16788
13011	Banks GA	30.2432	21.2921	8.95108	6700
13013	Barrow GA	96.676	84.6517	12.0244	23971
13015	Bartow GA	157.191	116.016	41.1754	35782
13017	Ben Hill GA	9.89115	9.89115	0	6794
13019	Berrien GA	39.9231	25.2003	14.7229	7443
13021	Bibb GA	321.12	173.246	147.874	60295
13023	Bleckley GA	12.3614	12.3614	0	4660
13025	Brantley GA	7.16116	7.16116	0	6885
13027	Brooks GA	20.3682	14.0412	6.32699	6457
13029	Bryan GA	63.9285	44.8716	19.0569	10738
13031	Bulloch GA	105.057	52.6871	52.3696	25575
13033	Burke GA	37.9611	32.3665	5.5946	8533
13035	Butts GA	39.703	34.8596	4.84339	7881
13037	Calhoun GA	0	0	0	2002
13039	Camden GA	67.5831	63.9456	3.63744	18047
13043	Candler GA	9.6536	8.81854	0.835058	4041
13045	Carroll GA	183.665	151.126	32.5388	39187
13047	Catoosa GA	84.979	84.979	0	24475
13049	Charlton GA	10.6844	10.6844	0	3927
13051	Chatham GA	718.177	326.446	391.731	103038
13053	Chattahoochee GA	3.57206	3.57206	0	2686
13055	Chattooga GA	41.6709	25.7105	15.9604	9548
13057	Cherokee GA	317.85	289.501	28.3487	75936
13059	Clarke GA	271.066	115.58	155.485	45414
13061	Clay GA	2.00134	0.777061	1.22428	1331
13063	Clayton GA	483.527	291.728	191.799	90633
13065	Clinch GA	10.8746	9.98438	0.890179	2572
13067	Cobb GA	1374.01	669.083	704.928	260056
13069	Coffee GA	65.3061	33.234	32.0721	14817
13071	Colquitt GA	54.2191	39.1131	15.106	16317
13073	Columbia GA	163.379	163.379	0	44898
13075	Cook GA	21.2361	12.6222	8.61389	6339
13077	Coweta GA	190.836	140.751	50.0857	45673
13079	Crawford GA	31.4359	20.5576	10.8783	4822
13081	Crisp GA	43.0562	25.5368	17.5194	9079
13083	Dade GA	26.4555	18.1955	8.26006	6291
13085	Dawson GA	35.6184	33.3167	2.3017	8433
13087	Decatur GA	37.0934	30.6771	6.41633	10390
13089	DeKalb GA	4117.24	1538.48	2578.76	271809
13091	Dodge GA	27.8446	27.0572	0.787447	8177
13093	Dooly GA	22.9274	9.14151	13.7859	5286
13095	Dougherty GA	130.61	97.7131	32.8967	36508
13097	Douglas GA	294.771	177.497	117.274	46624
13099	Early GA	5.17361	4.10114	1.07246	4228
13101	Echols GA	9.98664	9.98664	0	1329
13103	Effingham GA	99.421	74.1979	25.223	18092
13105	Elbert GA	21.3619	21.3619	0	8063
13107	Emanuel GA	32.5377	32.5377	0	8430
13109	Evans GA	11.0775	8.38039	2.69708	4033
13111	Fannin GA	69.3833	34.0774	35.3059	10187
13113	Fayette GA	73.2313	73.2313	0	38167
13115	Floyd GA	138.095	124.547	13.5475	35930
13117	Forsyth GA	265.805	190.745	75.0598	59433
13119	Franklin GA	28.8084	17.6631	11.1453	8540
13121	Fulton GA	4472.84	1062.48	3410.36	376377
13123	Gilmer GA	76.6682	38.9294	37.7388	11314
13125	Glascock GA	7.46767	3.5178	3.94987	1162
13127	Glynn GA	149.023	101.382	47.6412	31774
13129	Gordon GA	51.1043	38.2007	12.9036	19715
13131	Grady GA	54.46	30.7709	23.6891	9418
13133	Greene GA	27.0432	19.2178	7.82548	6519
13135	Gwinnett GA	1279.05	773.771	505.284	268519
13137	Habersham GA	64.6513	43.8876	20.7637	15472
13139	Hall GA	250.575	205.862	44.7133	60691
13141	Hancock GA	3.03734	3.03734	0	3341
13143	Haralson GA	24.1822	24.1822	0	10757
13145	Harris GA	31.8854	31.8854	0	11823
13147	Hart GA	35.9387	35.6057	0.333015	10121
13149	Heard GA	6.59871	6.59871	0	4400
13151	Henry GA	294.425	240.036	54.3888	70255
13153	Houston GA	125.073	125.073	0	53051
13155	Irwin GA	17.5508	11.3668	6.18392	3495
13157	Jackson GA	47.7675	45.3564	2.41105	21343
13159	Jasper GA	12.183	12.183	0	5044
13161	Jeff Davis GA	3.88715	3.88715	0	5689
13163	Jefferson GA	16.9295	12.1336	4.79594	6241
13165	Jenkins GA	11.1905	7.75304	3.43747	3192
13167	Johnson GA	7.51839	7.51839	0	3347
13169	Jones GA	47.3941	32.5096	14.8846	10586
13171	Lamar GA	23.2911	17.9687	5.3224	6618
13173	Lanier GA	10.2116	7.19406	3.01753	3608
13175	Laurens GA	67.7977	58.8595	8.93824	18641
13177	Lee GA	27.7711	26.9241	0.847036	9706
13179	Liberty GA	102.059	86.8666	15.1921	22155
13181	Lincoln GA	11.3435	11.3435	0	3281
13183	Long GA	30.888	20.9906	9.89739	5023
13185	Lowndes GA	164.322	90.8692	73.453	39747
13187	Lumpkin GA	51.1934	45.6108	5.58259	10989
13189	McDuffie GA	25.6824	22.8395	2.84292	8289
13191	McIntosh GA	22.4027	8.52768	13.8751	5971
13193	Macon GA	12.8001	4.49153	8.30852	4999
13195	Madison GA	46.4887	27.5807	18.908	10508
13197	Marion GA	16.2427	15.6666	0.5761	3420
13199	Meriwether GA	39.5196	23.3755	16.1441	8522
13201	Miller GA	5.06075	2.18526	2.8755	2426
13205	Mitchell GA	25.0432	13.2127	11.8305	8055
13207	Monroe GA	41.961	41.961	0	9662
13209	Montgomery GA	0	0	0	3287
13211	Morgan GA	11.8959	11.8959	0	6660
13213	Murray GA	41.5844	31.8657	9.71866	14080
13215	Muscogee GA	306.102	185.537	120.564	74081
13217	Newton GA	164.706	128.655	36.0513	34390
13219	Oconee GA	35.5354	30.6218	4.91365	11622
13221	Oglethorpe GA	27.3123	13.4716	13.8407	5647
13223	Paulding GA	213.398	173.176	40.2214	48105
13225	Peach GA	49.9426	21.8078	28.1348	9958
13227	Pickens GA	43.708	36.0377	7.67034	11291
13229	Pierce GA	25.6015	20.2183	5.38329	7083
13231	Pike GA	8.52538	8.52538	0	6187
13233	Polk GA	45.5081	40.9125	4.5956	15092
13235	Pulaski GA	24.6669	13.8639	10.803	4475
13237	Putnam GA	28.0237	25.721	2.30273	8601
13239	Quitman GA	3.0418	1.73354	1.30825	1053
13241	Rabun GA	48.7591	19.7332	29.0259	6780
13243	Randolph GA	9.08909	8.5204	0.568689	3187
13245	Richmond GA	401.141	238.435	162.707	76924
13247	Rockdale GA	152.952	103.329	49.6229	30027
13249	Schley GA	8.64611	4.51121	4.1349	1872
13251	Screven GA	15.7198	15.7198	0	5596
13253	Seminole GA	8.37247	8.37247	0	3509
13255	Spalding GA	95.064	77.6237	17.4403	23565
13257	Stephens GA	27.9172	21.3904	6.52675	10289
13259	Stewart GA	8.37674	5.95464	2.42211	1862
13261	Sumter GA	38.6643	23.3963	15.268	12123
13263	Talbot GA	11.7687	4.39503	7.37371	2832
13265	Taliaferro GA	2.49414	0.393122	2.10102	759
13267	Tattnall GA	15.7348	15.7348	0	8210
13269	Taylor GA	7.92484	7.92484	0	3522
13271	Telfair GA	16.9715	16.9715	0	5543
13273	Terrell GA	11.9451	6.55659	5.38854	3519
13275	Thomas GA	60.7618	45.7462	15.0156	17573
13277	Tift GA	72.9481	52.6803	20.2678	14836
13279	Toombs GA	32.6768	23.7367	8.94009	10375
13281	Towns GA	15.0113	10.8804	4.13089	4510
13283	Treutlen GA	4.31959	4.31959	0	2543
13285	Troup GA	96.0497	70.0186	26.0312	24828
13287	Turner GA	15.7266	13.8988	1.82779	3339
13289	Twiggs GA	19.9907	13.8487	6.14196	3634
13291	Union GA	46.3567	33.0335	13.3232	9116
13293	Upson GA	41.3088	26.8144	14.4944	10716
13295	Walker GA	74.7945	71.4285	3.36603	26497
13297	Walton GA	100.353	62.1577	38.1958	29583
13299	Ware GA	53.969	34.9699	18.999	13654
13301	Warren GA	3.17783	2.81401	0.363822	2315
13303	Washington GA	13.4741	10.3103	3.1638	7547
13305	Wayne GA	16.1299	16.1299	0	10562
13307	Webster GA	3.22514	3.22514	0	1119
13309	Wheeler GA	1.30346	1.30346	0	2152
13311	White GA	58.1503	46.1064	12.044	10646
13313	Whitfield GA	112.22	96.4177	15.8025	35180
13315	Wilcox GA	14.7275	6.02631	8.70117	2891
13317	Wilkes GA	13.4818	13.4818	0	4263
13319	Wilkinson GA	7.87727	7.87727	0	3666
13321	Worth GA	25.5384	25.5384	0	8214
15001	Hawaii HI	650.599	265.457	385.142	67096
15003	Honolulu HI	1932.06	977.769	954.288	311047
15005	Kalawao HI	2.13481	0.733707	1.4011	69
15007	Kauai HI	197.145	101.749	95.3962	23240
15009	Maui HI	457.064	183.463	273.601	53886
16001	Ada ID	818.997	360.137	458.859	148445
16003	Adams ID	0	0	0	1748
16005	Bannock ID	137.645	131.21	6.43506	30682
16007	Bear Lake ID	3.76146	3.76146	0	2281
16009	Benewah ID	42.3689	6.30392	36.0649	3837
16011	Bingham ID	18.4868	18.4868	0	14999
16013	Blaine ID	51.3349	13.0882	38.2468	8823
16015	Boise ID	13.8644	3.27811	10.5863	2974
16017	Bonner ID	64.2507	25.2781	38.9727	17100
16019	Bonneville ID	75.0279	75.0279	0	36629
16021	Boundary ID	4.26586	4.26586	0	4421
16023	Butte ID	0	0	0	1129
16025	Camas ID	1.17531	0.52027	0.655044	487
16027	Canyon ID	235.156	235.156	0	63604
16029	Caribou ID	1.49728	1.49728	0	2606
16031	Cassia ID	2.02227	2.02227	0	7666
16033	Clark ID	0	0	0	345
16035	Clearwater ID	6.53414	6.53414	0	3660
16037	Custer ID	0	0	0	1936
16039	Elmore ID	16.4168	16.4168	0	10140
16041	Franklin ID	3.9046	3.9046	0	4079
16043	Fremont ID	0	0	0	4436
16045	Gem ID	38.8397	17.7777	21.062	6495
16047	Gooding ID	24.2351	11.3105	12.9245	5531
16049	Idaho ID	8.28723	8.28723	0	6834
16051	Jefferson ID	14.9652	14.9652	0	8146
16053	Jerome ID	13.3711	13.3711	0	7540
16055	Kootenai ID	146.035	146.035	0	54200
16057	Latah ID	58.3816	35.4168	22.9648	14708
16059	Lemhi ID	3.40035	3.40035	0	3576
16061	Lewis ID	3.84051	0.479638	3.36087	1657
16063	Lincoln ID	7.30167	0.655888	6.64578	1705
16065	Madison ID	5.77582	5.77582	0	10611
16067	Minidoka ID	16.3838	16.3838	0	7170
16069	Nez Perce ID	32.5495	32.5495	0	16241
16071	Oneida ID	4.52942	0.217516	4.3119	1545
16073	Owyhee ID	7.5683	7.5683	0	4076
16075	Payette ID	20.2467	20.2467	0	8262
16077	Power ID	2.03945	2.03945	0	2641
16079	Shoshone ID	18.5774	18.5774	0	5605
16081	Teton ID	7.67033	2.41179	5.25854	3651
16083	Twin Falls ID	94.4795	94.4795	0	28760
16085	Valley ID	0	0	0	4393
16087	Washington ID	16.8138	5.86076	10.953	4034
17001	Adams IL	89.3646	61.7929	27.5717	27375
17003	Alexander IL	14.259	5.47975	8.7792	3329
17005	Bond IL	12.9125	12.9125	0	6427
17007	Boone IL	36.9119	36.9119	0	18505
17009	Brown IL	5.55829	5.55829	0	2099
17011	Bureau IL	16.698	16.698	0	14262
17013	Calhoun IL	3.49721	3.49721	0	2085
17015	Carroll IL	7.76401	7.76401	0	6622
17017	Cass IL	23.7375	14.668	9.06946	5270
17019	Champaign IL	454.511	248.227	206.283	80665
17021	Christian IL	40.4586	40.4586	0	14055
17023	Clark IL	13.2901	12.468	0.822081	6782
17025	Clay IL	21.4186	21.4186	0	5697
17027	Clinton IL	39.1512	39.1512	0	14005
17029	Coles IL	96.9343	48.5613	48.373	21463
17031	Cook IL	14047.1	4448.36	9598.78	1966356
17033	Crawford IL	19.0419	19.0419	0	7763
17035	Cumberland IL	9.11198	9.09882	0.0131655	4377
17037	DeKalb IL	116.436	116.436	0	38484
17039	De Witt IL	23.2994	23.2994	0	6811
17041	Douglas IL	3.875	3.875	0	7720
17043	DuPage IL	963.565	949.85	13.7147	337132
17045	Edgar IL	22.6062	9.72961	12.8766	7839
17047	Edwards IL	0	0	0	2840
17049	Effingham IL	12.4693	12.4693	0	13515
17051	Fayette IL	26.2716	24.7083	1.5632	8311
17053	Ford IL	10.8424	10.8424	0	5676
17055	Franklin IL	42.8092	42.8092	0	16617
17057	Fulton IL	23.7975	23.7975	0	14536
17059	Gallatin IL	5.87748	5.87748	0	2403
17061	Greene IL	1.85555	1.85555	0	5570
17063	Grundy IL	40.7864	40.7864	0	18546
17065	Hamilton IL	9.46648	9.46648	0	3489
17067	Hancock IL	17.8066	17.8066	0	8040
17069	Hardin IL	5.13848	1.36301	3.77547	1915
17071	Henderson IL	2.31878	2.31878	0	3149
17073	Henry IL	39.9267	39.9267	0	20373
17075	Iroquois IL	25.9568	25.9568	0	11956
17077	Jackson IL	155.677	87.0963	68.5804	25538
17079	Jasper IL	11.0927	11.0927	0	3940
17081	Jefferson IL	51.4061	51.4061	0	15365
17083	Jersey IL	1.52289	1.52289	0	8828
17085	Jo Daviess IL	21.924	16.6122	5.31174	9753
17087	Johnson IL	2.24973	2.24973	0	4584
17089	Kane IL	669.568	467.031	202.537	170479
17091	Kankakee IL	134.609	133.389	1.21976	41511
17093	Kendall IL	114.604	114.604	0	38022
17095	Knox IL	32.4455	32.4455	0	21535
17097	Lake IL	745.047	715.424	29.6232	241712
17099	La Salle IL	98.7047	98.7047	0	45347
17101	Lawrence IL	8.80709	8.80709	0	6130
17103	Lee IL	35.5707	35.5707	0	13758
17105	Livingston IL	50.4357	50.4357	0	14613
17107	Logan IL	32.6699	32.6699	0	11070
17109	McDonough IL	39.5575	39.5575	0	13057
17111	McHenry IL	284.123	284.123	0	109199
17113	McLean IL	299.383	215.597	83.786	65104
17115	Macon IL	169.077	169.077	0	45855
17117	Macoupin IL	44.655	44.655	0	19381
17119	Madison IL	394.851	318.87	75.9813	108094
17121	Marion IL	28.952	28.952	0	16148
17123	Marshall IL	1.87712	1.87712	0	5161
17125	Mason IL	9.50645	9.50645	0	6079
17127	Massac IL	16.2678	14.1154	2.15238	6362
17129	Menard IL	18.8248	18.8248	0	5140
17131	Mercer IL	12.3863	12.3863	0	6734
17133	Monroe IL	15.974	15.974	0	12589
17135	Montgomery IL	30.5727	30.5727	0	11652
17137	Morgan IL	71.2	41.5813	29.6187	14104
17139	Moultrie IL	13.1976	11.5024	1.69521	5758
17141	Ogle IL	22.868	22.868	0	20856
17143	Peoria IL	339.706	186.176	153.529	75793
17145	Perry IL	16.5333	16.5333	0	8335
17147	Piatt IL	23.1938	23.1938	0	6782
17149	Pike IL	8.03892	8.03892	0	6639
17151	Pope IL	1.48607	1.48607	0	1829
17153	Pulaski IL	3.28857	3.28857	0	2642
17155	Putnam IL	1.9743	1.9743	0	2509
17157	Randolph IL	16.2345	16.2345	0	12314
17159	Richland IL	7.93103	7.93103	0	6726
17161	Rock Island IL	225.337	144.506	80.8314	61303
17163	St. Clair IL	323.774	273.595	50.179	105045
17165	Saline IL	10.6323	10.6323	0	10379
17167	Sangamon IL	450.903	255.367	195.536	82986
17169	Schuyler IL	5.14595	5.14595	0	3040
17171	Scott IL	3.07276	3.07276	0	2214
17173	Shelby IL	10.4044	10.4044	0	9216
17175	Stark IL	0	0	0	2425
17177	Stephenson IL	29.5659	29.5659	0	19845
17179	Tazewell IL	142.58	142.58	0	54146
17181	Union IL	24.5199	24.5199	0	7167
17183	Vermilion IL	103.377	84.2851	19.0915	32655
17185	Wabash IL	0	0	0	5012
17187	Warren IL	16.9993	16.9993	0	6918
17189	Washington IL	11.4997	11.4997	0	5926
17191	Wayne IL	12.4577	12.4577	0	7102
17193	White IL	16.5556	16.5556	0	6313
17195	Whiteside IL	43.5538	43.5538	0	23740
17197	Will IL	626.233	626.233	0	225256
17199	Williamson IL	135.159	68.5836	66.5751	27421
17201	Winnebago IL	432.001	263.1	168.901	115501
17203	Woodford IL	20.3604	20.3604	0	14276
18001	Adams IN	11.0698	11.0698	0	12011
18003	Allen IN	590.382	327.684	262.698	137851
18005	Bartholomew IN	135.661	96.2032	39.4584	29860
18007	Benton IN	9.2967	9.2967	0	3479
18009	Blackford IN	8.89679	8.89679	0	5236
18011	Boone IN	65.7131	52.6191	13.094	21149
18013	Brown IN	43.1783	14.0469	29.1314	6199
18015	Carroll IN	0	0	0	7900
18017	Cass IN	50.3904	31.1827	19.2077	14858
18019	Clark IN	222.668	121.185	101.483	44248
18021	Clay IN	33.1856	33.1856	0	10447
18023	Clinton IN	52.0537	52.0537	0	12105
18025	Crawford IN	15.932	11.7328	4.19914	4303
18027	Daviess IN	32.1722	32.1722	0	11329
18029	Dearborn IN	33.6788	33.6788	0	18743
18031	Decatur IN	19.7769	19.7769	0	9977
18033	De Kalb IN	30.8669	30.8669	0	15951
18035	Delaware IN	226.436	114.442	111.994	46516
18037	Dubois IN	27.3201	27.3201	0	16133
18039	Elkhart IN	188.021	188.021	0	70244
18041	Fayette IN	11.3146	11.3146	0	9719
18043	Floyd IN	171.543	80.9611	90.5824	29479
18045	Fountain IN	5.08761	5.08761	0	6935
18047	Franklin IN	24.9374	24.9374	0	8579
18049	Fulton IN	22.4554	20.0494	2.40606	8237
18051	Gibson IN	34.2167	30.5459	3.67078	13255
18053	Grant IN	81.4354	81.4354	0	27245
18055	Greene IN	9.86697	9.86697	0	13487
18057	Hamilton IN	377.422	237.956	139.466	99835
18059	Hancock IN	76.8679	76.8679	0	26304
18061	Harrison IN	75.1434	64.03	11.1134	15192
18063	Hendricks IN	206.322	206.322	0	52368
18065	Henry IN	62.5398	62.5398	0	19077
18067	Howard IN	169.682	123.194	46.4878	34301
18069	Huntington IN	32.8734	32.8734	0	14218
18071	Jackson IN	56.2692	56.2692	0	16501
18073	Jasper IN	23.1559	23.1559	0	12232
18075	Jay IN	22.1578	22.1578	0	8133
18077	Jefferson IN	37.2457	33.6695	3.57619	12635
18079	Jennings IN	36.6456	36.6456	0	10680
18081	Johnson IN	199.211	154.595	44.6164	52242
18083	Knox IN	36.5619	36.5619	0	15249
18085	Kosciusko IN	79.9704	79.9704	0	29197
18087	Lagrange IN	13.6602	13.6602	0	11598
18089	Lake IN	624.815	548.847	75.9672	188157
18091	La Porte IN	213.972	94.1887	119.783	42331
18093	Lawrence IN	58.6692	49.3015	9.36761	18811
18095	Madison IN	223.457	157.405	66.0519	51927
18097	Marion IN	3156.81	1043.55	2113.26	366176
18099	Marshall IN	12.195	12.195	0	17406
18101	Martin IN	1.70619	1.70619	0	4216
18103	Miami IN	19.5908	19.5908	0	13456
18105	Monroe IN	496.51	216.085	280.425	54864
18107	Montgomery IN	40.566	40.566	0	14979
18109	Morgan IN	101.734	101.734	0	25765
18111	Newton IN	11.1499	11.1499	0	5503
18113	Noble IN	36.7229	36.7229	0	17355
18115	Ohio IN	5.35108	1.61052	3.74057	2477
18117	Orange IN	20.7378	9.56438	11.1734	7872
18119	Owen IN	20.6005	15.4469	5.15367	8486
18121	Parke IN	17.13	17.13	0	6222
18123	Perry IN	9.25366	9.25366	0	7476
18125	Pike IN	4.62398	4.62398	0	5186
18127	Porter IN	232.61	191.52	41.09	61998
18129	Posey IN	17.1413	17.1413	0	10171
18131	Pulaski IN	13.4741	13.4741	0	5282
18133	Putnam IN	46.3481	46.3481	0	12917
18135	Randolph IN	29.3919	29.3919	0	10451
18137	Ripley IN	18.6451	18.6451	0	10789
18139	Rush IN	16.4974	16.4974	0	6767
18141	St. Joseph IN	464.657	232.922	231.736	103069
18143	Scott IN	35.5992	21.8483	13.7509	9397
18145	Shelby IN	63.22	61.1242	2.09579	17302
18147	Spencer IN	26.3172	23.1999	3.11726	8082
18149	Starke IN	13.7593	13.7593	0	9038
18151	Steuben IN	22.9276	22.9276	0	13310
18153	Sullivan IN	5.84333	5.84333	0	7823
18155	Switzerland IN	12.1748	3.86288	8.31192	4034
18157	Tippecanoe IN	303.568	181.966	121.602	65532
18159	Tipton IN	15.0042	15.0042	0	6376
18161	Union IN	10.5464	6.0489	4.49751	2938
18163	Vanderburgh IN	427.923	208.738	219.185	74454
18165	Vermillion IN	9.44059	9.44059	0	6619
18167	Vigo IN	202.09	131.84	70.25	41361
18169	Wabash IN	24.8179	24.8179	0	12777
18171	Warren IN	11.3998	5.64218	5.75761	3337
18173	Warrick IN	71.227	69.96	1.26703	22505
18175	Washington IN	31.8206	25.2967	6.52387	10850
18177	Wayne IN	111.916	72.1326	39.7832	27551
18179	Wells IN	25.5331	25.5331	0	10780
18181	White IN	20.488	20.488	0	9741
18183	Whitley IN	50.742	49.1799	1.56213	13001
19001	Adair IA	0.512544	0.512544	0	3292
19003	Adams IA	0	0	0	1715
19005	Allamakee IA	3.15387	3.15387	0	5845
19007	Appanoose IA	11.0711	11.0711	0	5627
19009	Audubon IA	13.2869	7.1235	6.16343	2617
19011	Benton IA	23.057	23.057	0	10302
19013	Black Hawk IA	187.387	145.161	42.226	52470
19015	Boone IA	50.8786	26.4872	24.3914	10728
19017	Bremer IA	10.7384	10.7384	0	9385
19019	Buchanan IA	8.13761	8.13761	0	8161
19021	Buena Vista IA	6.84285	6.84285	0	7522
19023	Butler IA	0.937536	0.937536	0	6120
19025	Calhoun IA	5.85798	5.85798	0	4242
19027	Carroll IA	7.92172	7.92172	0	8683
19029	Cass IA	11.1161	11.1161	0	5980
19031	Cedar IA	19.7464	19.7464	0	7511
19033	Cerro Gordo IA	59.1379	59.1379	0	19350
19035	Cherokee IA	3.78047	3.78047	0	5207
19037	Chickasaw IA	3.10781	3.10781	0	5204
19039	Clarke IA	0.784723	0.784723	0	3701
19041	Clay IA	1.424	1.424	0	7282
19043	Clayton IA	0	0	0	7599
19045	Clinton IA	61.6017	61.6017	0	20223
19047	Crawford IA	2.46407	2.46407	0	6413
19049	Dallas IA	65.5908	65.5908	0	25240
19051	Davis IA	1.55465	1.55465	0	3201
19053	Decatur IA	5.171	5.171	0	3223
19055	Delaware IA	12.2832	12.2832	0	7062
19057	Des Moines IA	67.0306	49.0707	17.9599	17003
19059	Dickinson IA	7.17563	7.17563	0	7554
19061	Dubuque IA	105.237	105.237	0	36815
19063	Emmet IA	0	0	0	4236
19065	Fayette IA	7.5129	7.5129	0	8634
19067	Floyd IA	2.3312	2.3312	0	6886
19069	Franklin IA	9.17045	5.01771	4.15274	4332
19071	Fremont IA	18.9633	3.63666	15.3266	3064
19073	Greene IA	11.0464	11.0464	0	3996
19075	Grundy IA	2.51976	2.51976	0	5131
19077	Guthrie IA	9.02633	9.02633	0	4544
19079	Hamilton IA	11.4321	11.4321	0	6540
19081	Hancock IA	1.15561	1.15561	0	4741
19083	Hardin IA	11.3997	11.3997	0	7296
19085	Harrison IA	11.7219	11.7219	0	5987
19087	Henry IA	16.3084	13.9744	2.33399	7666
19089	Howard IA	4.96006	4.96006	0	3944
19091	Humboldt IA	6.29263	6.29263	0	4209
19093	Ida IA	0	0	0	3052
19095	Iowa IA	0	0	0	6677
19097	Jackson IA	10.5995	10.5995	0	8289
19099	Jasper IA	31.5516	31.5516	0	14806
19101	Jefferson IA	20.5192	9.04919	11.47	6846
19103	Johnson IA	498.885	210.526	288.359	52715
19105	Jones IA	0.757069	0.757069	0	8181
19107	Keokuk IA	4.50005	4.50005	0	4408
19109	Kossuth IA	0	0	0	6697
19111	Lee IA	58.0279	38.8429	19.185	14610
19113	Linn IA	382.839	180.149	202.691	86134
19115	Louisa IA	10.6303	10.6303	0	4346
19117	Lucas IA	5.84782	5.84782	0	3689
19119	Lyon IA	2.59194	2.59194	0	4442
19121	Madison IA	18.0916	3.53082	14.5608	6025
19123	Mahaska IA	14.6809	14.6809	0	8975
19125	Marion IA	21.2531	21.2531	0	12723
19127	Marshall IA	18.9042	18.9042	0	15538
19129	Mills IA	13.4369	13.4369	0	5605
19131	Mitchell IA	0.777289	0.777289	0	4395
19133	Monona IA	7.04632	7.04632	0	4050
19135	Monroe IA	2.46722	2.46722	0	3213
19137	Montgomery IA	27.0285	21.1437	5.8848	4558
19139	Muscatine IA	57.0122	36.886	20.1262	16412
19141	OBrien IA	0	0	0	6069
19143	Osceola IA	0	0	0	2682
19145	Page IA	21.6009	12.6521	8.94886	6393
19147	Palo Alto IA	0	0	0	3994
19149	Plymouth IA	10.3902	10.3902	0	9875
19151	Pocahontas IA	3.31878	3.31878	0	3233
19153	Polk IA	1027.8	349.004	678.798	170197
19155	Pottawattamie IA	191.16	97.4816	93.6781	36775
19157	Poweshiek IA	24.3022	24.3022	0	7555
19159	Ringgold IA	7.21455	4.42741	2.78714	2047
19161	Sac IA	0	0	0	4482
19163	Scott IA	251.644	164.678	86.9659	66765
19165	Shelby IA	2.24216	2.24216	0	5085
19167	Sioux IA	0	0	0	11584
19169	Story IA	121.712	82.6445	39.0679	34736
19171	Tama IA	7.87147	7.87147	0	6947
19173	Taylor IA	4.15682	2.21172	1.9451	2679
19175	Union IA	5.77829	5.77829	0	5271
19177	Van Buren IA	4.10105	4.10105	0	3108
19179	Wapello IA	75.6053	73.6843	1.92107	14552
19181	Warren IA	53.7718	33.275	20.4968	17262
19183	Washington IA	22.95	22.95	0	8741
19185	Wayne IA	7.94013	5.164	2.77612	2652
19187	Webster IA	12.8931	12.8931	0	15580
19189	Winnebago IA	4.44641	4.44641	0	4597
19191	Winneshiek IA	12.2469	12.2469	0	7997
19193	Woodbury IA	119.38	119.38	0	39052
19195	Worth IA	0.553744	0.553744	0	3172
19197	Wright IA	11.6405	7.79994	3.84061	5625
20001	Allen KS	13.3815	13.3815	0	5475
20003	Anderson KS	1.62834	1.62834	0	3260
20005	Atchison KS	18.8755	18.8755	0	6241
20007	Barber KS	1.41782	1.41782	0	2139
20009	Barton KS	13.2724	13.2724	0	11283
20011	Bourbon KS	18.3907	18.3907	0	5986
20013	Brown KS	4.96508	4.96508	0	4094
20015	Butler KS	42.4574	42.4574	0	23992
20017	Chase KS	5.36338	0.15455	5.20883	1150
20019	Chautauqua KS	1.00183	1.00183	0	1612
20021	Cherokee KS	23.3766	23.3766	0	8625
20023	Cheyenne KS	0.546399	0.546399	0	1260
20025	Clark KS	0.108819	0.108819	0	923
20027	Clay KS	5.18952	5.18952	0	3559
20029	Cloud KS	7.46689	7.46689	0	3910
20031	Coffey KS	0.753665	0.753665	0	3497
20033	Comanche KS	0	0	0	824
20035	Cowley KS	46.7391	39.8947	6.84431	13940
20037	Crawford KS	53.9861	53.9861	0	15729
20039	Decatur KS	3.209	0.681325	2.52768	1378
20041	Dickinson KS	15.5037	15.5037	0	8073
20043	Doniphan KS	2.69194	2.69194	0	3136
20045	Douglas KS	292.829	153.751	139.078	43576
20047	Edwards KS	1.64017	1.64017	0	1302
20049	Elk KS	0	0	0	1284
20051	Ellis KS	20.1014	16.6524	3.44896	11908
20053	Ellsworth KS	0	0	0	2463
20055	Finney KS	33.1561	33.1561	0	12359
20057	Ford KS	32.859	20.4364	12.4227	11145
20059	Franklin KS	40.1442	40.1442	0	10104
20061	Geary KS	38.289	19.124	19.1651	12690
20063	Gove KS	5.34492	0.660759	4.68417	1154
20065	Graham KS	5.92006	5.92006	0	1196
20067	Grant KS	6.32506	2.34767	3.9774	2716
20069	Gray KS	2.41735	2.41735	0	2153
20071	Greeley KS	0.125403	0.125403	0	525
20073	Greenwood KS	5.8786	5.8786	0	2988
20075	Hamilton KS	0	0	0	1060
20077	Harper KS	2.91564	0.424221	2.49142	2545
20079	Harvey KS	38.7289	38.7289	0	13411
20081	Haskell KS	0.334536	0.334536	0	1510
20083	Hodgeman KS	1.37668	1.37668	0	803
20085	Jackson KS	16.0295	16.0295	0	5228
20087	Jefferson KS	18.9474	18.9474	0	7366
20089	Jewell KS	3.29255	3.29255	0	1450
20091	Johnson KS	1008.88	440.272	568.603	212882
20093	Kearny KS	3.61798	3.61798	0	1400
20095	Kingman KS	3.69108	3.69108	0	3227
20097	Kiowa KS	3.06003	3.06003	0	1014
20099	Labette KS	15.1627	9.64544	5.51722	8822
20101	Lane KS	0	0	0	799
20103	Leavenworth KS	54.9987	54.9987	0	26447
20105	Lincoln KS	7.57239	7.57239	0	1423
20107	Linn KS	7.87924	7.87924	0	4020
20109	Logan KS	0.684831	0.684831	0	1219
20111	Lyon KS	40.24	40.24	0	13303
20113	McPherson KS	13.0102	13.0102	0	11748
20115	Marion KS	4.26466	4.26466	0	5005
20117	Marshall KS	4.39886	4.39886	0	4300
20119	Meade KS	0	0	0	1713
20121	Miami KS	32.4754	32.4754	0	12161
20123	Mitchell KS	1.63428	0.778227	0.856058	2790
20125	Montgomery KS	27.46	27.46	0	14382
20127	Morris KS	6.48381	6.48381	0	2554
20129	Morton KS	0	0	0	1250
20131	Nemaha KS	0	0	0	4115
20133	Neosho KS	16.3183	16.3183	0	6645
20135	Ness KS	0	0	0	1365
20137	Norton KS	2.57722	2.57722	0	2163
20139	Osage KS	15.9784	15.9784	0	6552
20141	Osborne KS	0	0	0	1742
20143	Ottawa KS	3.83644	3.83644	0	2456
20145	Pawnee KS	2.24076	2.24076	0	2665
20147	Phillips KS	4.06132	4.06132	0	2432
20149	Pottawatomie KS	26.607	22.4684	4.13852	7878
20151	Pratt KS	1.67009	1.67009	0	3956
20153	Rawlins KS	0	0	0	1176
20155	Reno KS	69.8135	68.5289	1.28461	25794
20157	Republic KS	8.06649	8.06649	0	2274
20159	Rice KS	0	0	0	3906
20161	Riley KS	103.761	71.8202	31.9412	25796
20163	Rooks KS	0	0	0	2238
20165	Rush KS	6.64247	1.73319	4.90928	1511
20167	Russell KS	8.22734	8.22734	0	3173
20169	Saline KS	86.2163	40.2465	45.9698	22416
20171	Scott KS	2.9972	2.9972	0	1983
20173	Sedgwick KS	906.809	428.872	477.937	193502
20175	Seward KS	17.9301	17.9301	0	7460
20177	Shawnee KS	302.238	245.887	56.3518	72600
20179	Sheridan KS	0	0	0	1099
20181	Sherman KS	0	0	0	2608
20183	Smith KS	2.66452	2.66452	0	1748
20185	Stafford KS	2.73513	2.73513	0	1907
20187	Stanton KS	2.4128	2.4128	0	825
20189	Stevens KS	0	0	0	2044
20191	Sumner KS	7.16482	7.16482	0	9454
20193	Thomas KS	0	0	0	3196
20195	Trego KS	0	0	0	1358
20197	Wabaunsee KS	10.8973	10.8973	0	2737
20199	Wallace KS	0	0	0	620
20201	Washington KS	0	0	0	2474
20203	Wichita KS	2.17934	0.242298	1.93704	891
20205	Wilson KS	6.07134	5.02426	1.04708	3933
20207	Woodson KS	2.06623	2.06623	0	1524
20209	Wyandotte KS	304.327	118.968	185.359	58399
21001	Adair KY	16.8749	15.0022	1.87264	7285
21003	Allen KY	19.1518	19.1518	0	7848
21005	Anderson KY	27.0428	27.0428	0	8369
21007	Ballard KY	4.86467	4.86467	0	3397
21009	Barren KY	40.1523	35.0942	5.0581	16999
21011	Bath KY	17.564	11.5068	6.05713	4587
21013	Bell KY	38.5585	29.8326	8.72587	11787
21015	Boone KY	157.981	118.612	39.3691	43216
21017	Bourbon KY	18.3382	18.3382	0	7976
21019	Boyd KY	79.6882	44.8718	34.8164	19787
21021	Boyle KY	38.5229	23.8304	14.6925	11075
21023	Bracken KY	10.6532	9.93917	0.713993	3317
21025	Breathitt KY	15.331	13.1971	2.13392	5494
21027	Breckinridge KY	18.3002	18.3002	0	7827
21029	Bullitt KY	82.5952	43.6281	38.9671	27673
21031	Butler KY	17.7747	7.4941	10.2806	5057
21033	Caldwell KY	14.501	9.74725	4.7538	5393
21035	Calloway KY	24.9126	24.9126	0	15530
21037	Campbell KY	162.936	86.4377	76.4984	36069
21039	Carlisle KY	12.5235	12.5235	0	2116
21041	Carroll KY	11.5123	1.88539	9.62688	4061
21043	Carter KY	39.3029	14.9882	24.3147	10760
21045	Casey KY	18.4869	5.91941	12.5675	6351
21047	Christian KY	62.0808	62.0808	0	26144
21049	Clark KY	32.277	32.277	0	14267
21051	Clay KY	31.0524	12.92	18.1324	7732
21053	Clinton KY	8.60409	6.61196	1.99213	4358
21055	Crittenden KY	8.44412	2.82812	5.61599	3781
21057	Cumberland KY	11.6432	11.4886	0.154547	2883
21059	Daviess KY	131.463	107.291	24.172	38619
21061	Edmonson KY	3.15447	3.15447	0	4857
21063	Elliott KY	0	0	0	2773
21065	Estill KY	17.2695	17.2216	0.0478764	5984
21067	Fayette KY	899.197	316.335	582.862	123043
21069	Fleming KY	12.2099	12.2099	0	5729
21071	Floyd KY	80.8112	35.7255	45.0857	16060
21073	Franklin KY	83.7753	50.8631	32.9123	20662
21075	Fulton KY	14.0804	6.59585	7.48453	2864
21077	Gallatin KY	16.6208	11.4834	5.13742	3160
21079	Garrard KY	27.7905	27.7905	0	6668
21081	Grant KY	22.292	16.3604	5.93158	8614
21083	Graves KY	31.8631	31.8631	0	14978
21085	Grayson KY	10.9271	10.9271	0	10082
21087	Green KY	6.45932	6.45932	0	4601
21089	Greenup KY	69.8129	38.6433	31.1696	14671
21091	Hancock KY	9.18954	9.18954	0	3285
21093	Hardin KY	87.6666	76.126	11.5407	39853
21095	Harlan KY	49.1696	22.3236	26.846	11789
21097	Harrison KY	10.0214	10.0214	0	7343
21099	Hart KY	24.7688	23.6814	1.08736	7097
21101	Henderson KY	68.6566	52.5781	16.0785	18705
21103	Henry KY	18.8382	18.7732	0.0649586	5963
21105	Hickman KY	1.86607	1.86607	0	2028
21107	Hopkins KY	62.4828	62.4828	0	18980
21109	Jackson KY	12.8588	12.8588	0	5486
21111	Jefferson KY	1926.7	812.079	1114.62	309175
21113	Jessamine KY	89.2958	73.4738	15.822	17642
21115	Johnson KY	46.0876	29.1249	16.9628	9362
21117	Kenton KY	340.528	148.939	191.589	62768
21119	Knott KY	17.709	7.55142	10.1576	6414
21121	Knox KY	49.9087	20.8967	29.0119	12722
21123	Larue KY	18.652	15.9591	2.69298	5615
21125	Laurel KY	85.5234	61.234	24.2894	23014
21127	Lawrence KY	21.7861	9.81358	11.9726	6239
21129	Lee KY	13.7139	3.49456	10.2193	2910
21131	Leslie KY	35.4017	12.7442	22.6575	4555
21133	Letcher KY	32.153	16.0692	16.0839	10014
21135	Lewis KY	24.7046	14.9799	9.72474	5497
21137	Lincoln KY	20.8832	20.8832	0	9777
21139	Livingston KY	22.6147	15.7796	6.8351	3985
21141	Logan KY	24.1964	18.802	5.39436	10666
21143	Lyon KY	8.79044	8.79044	0	3287
21145	McCracken KY	97.7615	71.0201	26.7414	28227
21147	McCreary KY	14.7416	14.7416	0	6477
21149	McLean KY	11.88	11.88	0	3833
21151	Madison KY	157.287	104.744	52.5425	31973
21153	Magoffin KY	15.5373	1.26613	14.2712	5309
21155	Marion KY	13.6338	13.6338	0	7358
21157	Marshall KY	37.1334	25.2404	11.8929	13073
21159	Martin KY	11.4152	10.2221	1.19308	4516
21161	Mason KY	17.8132	15.1963	2.61696	7031
21163	Meade KY	19.4977	19.4977	0	10471
21165	Menifee KY	7.77854	3.93705	3.84149	2440
21167	Mercer KY	28.0058	28.0058	0	8682
21169	Metcalfe KY	12.5526	11.7203	0.832284	4055
21171	Monroe KY	15.5417	5.89351	9.64822	4509
21173	Montgomery KY	27.1263	27.1263	0	10435
21175	Morgan KY	22.435	8.18899	14.246	4860
21177	Muhlenberg KY	32.2379	32.2379	0	12052
21179	Nelson KY	40.4426	39.1746	1.26805	16826
21181	Nicholas KY	10.5185	10.5185	0	2809
21183	Ohio KY	43.2651	23.5899	19.6752	9176
21185	Oldham KY	47.1039	47.1039	0	19431
21187	Owen KY	15.6136	15.6136	0	4296
21189	Owsley KY	1.51198	1.51198	0	1914
21191	Pendleton KY	12.1933	8.57417	3.61912	5494
21193	Perry KY	55.9799	17.8924	38.0875	11319
21195	Pike KY	58.3875	58.3875	0	26728
21197	Powell KY	10.2811	6.20342	4.07763	4834
21199	Pulaski KY	77.3763	60.5209	16.8554	25722
21201	Robertson KY	7.72061	1.98216	5.73845	902
21203	Rockcastle KY	16.5573	15.7487	0.808636	6750
21205	Rowan KY	40.821	23.8507	16.9703	8864
21207	Russell KY	20.3136	20.3136	0	7401
21209	Scott KY	82.6838	75.9335	6.7503	17408
21211	Shelby KY	87.359	42.5904	44.7686	15321
21213	Simpson KY	10.0124	10.0124	0	6753
21215	Spencer KY	22.591	13.4513	9.13977	6165
21217	Taylor KY	23.8026	18.3044	5.49819	9832
21219	Todd KY	18.2357	4.97675	13.259	4647
21221	Trigg KY	44.8299	14.5985	30.2314	5883
21223	Trimble KY	7.85844	7.85844	0	3420
21225	Union KY	19.5289	19.5289	0	5549
21227	Warren KY	154.114	120.369	33.7447	43674
21229	Washington KY	21.5938	21.5938	0	4507
21231	Wayne KY	15.1173	15.1173	0	8646
21233	Webster KY	20.1038	19.208	0.895781	5272
21235	Whitley KY	36.4301	22.4266	14.0035	13575
21237	Wolfe KY	0.99007	0.99007	0	3065
21239	Woodford KY	35.7158	22.6976	13.0182	9806
22001	Acadia Parish LA	92.882	92.882	0	22841
22003	Allen Parish LA	18.895	18.895	0	8516
22005	Ascension Parish LA	160.151	131.773	28.3785	37790
22007	Assumption Parish LA	12.6711	12.6711	0	8736
22009	Avoyelles Parish LA	39.0244	33.842	5.18241	15432
22011	Beauregard Parish LA	38.6795	38.6795	0	13159
22013	Bienville Parish LA	15.2656	15.2656	0	5838
22015	Bossier Parish LA	147.194	143.714	3.48022	45215
22017	Caddo Parish LA	493.591	250.993	242.598	102139
22019	Calcasieu Parish LA	339.226	219.57	119.656	73996
22021	Caldwell Parish LA	5.31512	5.31512	0	3905
22023	Cameron Parish LA	0	0	0	2575
22025	Catahoula Parish LA	4.86309	4.86309	0	3834
22027	Claiborne Parish LA	20.301	19.2326	1.06831	6017
22029	Concordia Parish LA	14.2884	14.2884	0	7613
22031	De Soto Parish LA	29.4182	28.0035	1.41468	10562
22033	East Baton Rouge Parish LA	953.44	477.055	476.385	172057
22035	East Carroll Parish LA	16.0042	7.60895	8.39523	2552
22037	East Feliciana Parish LA	25.5012	25.5012	0	7022
22039	Evangeline Parish LA	49.7462	30.8808	18.8653	12829
22041	Franklin Parish LA	5.57346	5.57346	0	7904
22043	Grant Parish LA	27.1406	23.4995	3.64115	7496
22045	Iberia Parish LA	87.9911	70.0667	17.9245	26778
22047	Iberville Parish LA	20.8692	20.8692	0	11072
22049	Jackson Parish LA	23.6249	20.7889	2.83602	6261
22051	Jefferson Parish LA	746.487	452.775	293.712	169647
22053	Jefferson Davis Parish LA	32.1399	26.2482	5.89172	11771
22055	Lafayette Parish LA	529.428	284.294	245.135	87027
22057	Lafourche Parish LA	137.581	137.581	0	35486
22059	La Salle Parish LA	8.7519	8.7519	0	5468
22061	Lincoln Parish LA	27.2653	27.2653	0	17599
22063	Livingston Parish LA	219.906	157.619	62.2867	46007
22065	Madison Parish LA	11.5307	4.39851	7.1322	4025
22067	Morehouse Parish LA	6.94307	6.94307	0	10853
22069	Natchitoches Parish LA	61.9772	41.1467	20.8305	15614
22071	Orleans Parish LA	1495.5	305.881	1189.62	142158
22073	Ouachita Parish LA	202.212	155.69	46.5225	58691
22075	Plaquemines Parish LA	17.5549	17.5549	0	8077
22077	Pointe Coupee Parish LA	35.2779	27.7413	7.53662	9082
22079	Rapides Parish LA	220.185	131.909	88.2764	50401
22081	Red River Parish LA	16.8489	14.0125	2.83635	3472
22083	Richland Parish LA	29.3402	15.8077	13.5325	7551
22085	Sabine Parish LA	6.96042	6.96042	0	9622
22087	St. Bernard Parish LA	68.2601	29.7915	38.4686	13221
22089	St. Charles Parish LA	62.8077	59.057	3.75072	18557
22091	St. Helena Parish LA	18.657	8.50352	10.1535	4333
22093	St. James Parish LA	31.5637	21.4111	10.1527	7717
22095	St. John the Baptist Parish LA	48.8391	48.8391	0	15965
22097	St. Landry Parish LA	137.965	96.4428	41.5219	31857
22099	St. Martin Parish LA	74.98	64.5761	10.4039	19216
22101	St. Mary Parish LA	82.7688	49.323	33.4458	20457
22103	St. Tammany Parish LA	406.59	300.639	105.951	87521
22105	Tangipahoa Parish LA	237.739	174.497	63.2418	45135
22107	Tensas Parish LA	7.33805	4.93093	2.40712	2172
22109	Terrebonne Parish LA	122.244	122.244	0	40091
22111	Union Parish LA	14.5951	14.5951	0	9144
22113	Vermilion Parish LA	98.7818	95.2115	3.57021	21889
22115	Vernon Parish LA	31.3878	31.3878	0	19165
22117	Washington Parish LA	67.5558	47.8906	19.6652	18113
22119	Webster Parish LA	31.6252	31.6252	0	16537
22121	West Baton Rouge Parish LA	35.9163	20.5683	15.348	8688
22123	West Carroll Parish LA	2.62776	2.62776	0	4452
22125	West Feliciana Parish LA	28.0981	16.7662	11.3319	3971
22127	Winn Parish LA	18.1103	18.1103	0	5469
23001	Androscoggin ME	318.728	171.292	147.436	44315
23003	Aroostook ME	62.3832	62.3832	0	30961
23005	Cumberland ME	1280.05	726.332	553.719	117339
23007	Franklin ME	41.6697	41.6697	0	13000
23009	Hancock ME	156.043	138.317	17.726	24221
23011	Kennebec ME	407.402	232.026	175.376	51128
23013	Knox ME	93.08	52.8946	40.1854	17258
23015	Lincoln ME	82.6013	60.1402	22.4611	15149
23017	Oxford ME	88.2284	88.2284	0	24300
23019	Penobscot ME	360.444	241.593	118.851	62966
23021	Piscataquis ME	7.35723	7.35723	0	7825
23023	Sagadahoc ME	111.936	85.906	26.0303	15088
23025	Somerset ME	103.189	78.7228	24.4658	21927
23027	Waldo ME	117.33	72.055	45.2749	16431
23029	Washington ME	46.5492	46.5492	0	14302
23031	York ME	681.007	376.377	304.63	81009
24001	Allegany MD	91.7395	71.8619	19.8776	29177
24003	Anne Arundel MD	994.704	673.988	320.716	199378
24005	Baltimore MD	1828.2	1225.82	602.388	316715
24009	Calvert MD	126.804	85.5774	41.2266	30873
24011	Caroline MD	53.9997	50.7467	3.25296	12158
24013	Carroll MD	247.729	247.729	0	59786
24015	Cecil MD	118.544	118.544	0	36867
24017	Charles MD	162.191	142.693	19.4979	51214
24019	Dorchester MD	55.2945	38.8083	16.4862	13522
24021	Frederick MD	407.367	261.558	145.809	84800
24023	Garrett MD	33.5658	33.5658	0	12057
24025	Harford MD	335.861	316.985	18.8762	90218
24027	Howard MD	473.149	315.19	157.958	104749
24029	Kent MD	34.1876	29.3409	4.8467	8165
24031	Montgomery MD	2184.49	1161.09	1023.4	357086
24033	Prince Georges MD	1916.62	979.243	937.374	304042
24035	Queen Annes MD	57.3324	41.2167	16.1158	18016
24037	St. Marys MD	121.04	121.04	0	37604
24039	Somerset MD	22.5666	22.5666	0	8788
24041	Talbot MD	61.0003	41.8623	19.138	16157
24043	Washington MD	308.455	181.261	127.194	55687
24045	Wicomico MD	184.637	125.171	59.4662	37220
24047	Worcester MD	46.0585	46.0585	0	22229
24510	Baltimore city MD	2672.47	1069.55	1602.91	249903
25001	Barnstable MA	1071.85	549.303	522.544	95755
25003	Berkshire MA	357.48	242.825	114.656	56091
25005	Bristol MA	1272.34	837.872	434.471	213010
25007	Dukes MA	61.548	28.457	33.091	7368
25009	Essex MA	1959.39	1231.53	727.861	285956
25011	Franklin MA	442.092	353.343	88.7493	30462
25013	Hampden MA	1054.64	678.735	375.904	179927
25015	Hampshire MA	1155.61	963.896	191.709	58702
25017	Middlesex MA	4563.55	2794.56	1769	580688
25019	Nantucket MA	31.1343	7.79072	23.3436	4229
25021	Norfolk MA	1506.28	953.876	552.403	257914
25023	Plymouth MA	1093.27	765.169	328.101	181126
25025	Suffolk MA	4027.12	1238.98	2788.14	292767
25027	Worcester MA	1659.7	1155.61	504.087	303080
26001	Alcona MI	13.1049	13.1049	0	5089
26003	Alger MI	13.5065	13.5065	0	3898
26005	Allegan MI	263.925	74.3625	189.562	42018
26007	Alpena MI	11.0127	11.0127	0	12791
26009	Antrim MI	13.5108	13.5108	0	9890
26011	Arenac MI	4.88531	4.88531	0	6701
26013	Baraga MI	7.32218	7.32218	0	3444
26015	Barry MI	60.591	60.591	0	22551
26017	Bay MI	124.439	53.9947	70.4442	44603
26019	Benzie MI	24.2914	24.2914	0	7298
26021	Berrien MI	237.085	110.626	126.459	63054
26023	Branch MI	45.8013	45.8013	0	16419
26025	Calhoun MI	226.651	121.746	104.905	54016
26027	Cass MI	55.6549	55.6549	0	20604
26029	Charlevoix MI	24.5833	24.5833	0	10882
26031	Cheboygan MI	12.9956	12.9956	0	11133
26033	Chippewa MI	22.9851	22.9851	0	14329
26035	Clare MI	23.9138	23.9138	0	12966
26037	Clinton MI	62.4564	62.4564	0	28766
26039	Crawford MI	7.92047	7.92047	0	6016
26041	Delta MI	11.6712	11.6712	0	15992
26043	Dickinson MI	18.7528	18.7528	0	11359
26045	Eaton MI	175.465	111.995	63.4703	43494
26047	Emmet MI	41.7857	31.0274	10.7584	13601
26049	Genesee MI	663.895	477.069	186.826	169202
26051	Gladwin MI	26.1865	26.1865	0	10753
26053	Gogebic MI	20.1655	20.1655	0	7037
26055	Grand Traverse MI	158.52	91.9431	66.5767	35328
26057	Gratiot MI	43.4262	35.019	8.40724	14852
26059	Hillsdale MI	25.6142	25.6142	0	17792
26061	Houghton MI	21.0531	21.0531	0	14232
26063	Huron MI	16.9346	16.9346	0	14348
26065	Ingham MI	768.09	308.26	459.83	111162
26067	Ionia MI	56.2713	56.2713	0	22144
26069	Iosco MI	24.2753	24.2753	0	11757
26071	Iron MI	0.313927	0.313927	0	5577
26073	Isabella MI	113.569	54.2704	59.299	25586
26075	Jackson MI	169.513	169.513	0	60771
26077	Kalamazoo MI	567.535	286.283	281.252	100610
26079	Kalkaska MI	15.4514	15.4514	0	6962
26081	Kent MI	1109.99	511.715	598.28	227239
26083	Keweenaw MI	5.54185	1.23271	4.30914	1013
26085	Lake MI	0	0	0	5158
26087	Lapeer MI	41.7566	41.7566	0	32776
26089	Leelanau MI	32.1205	32.1205	0	9255
26091	Lenawee MI	59.9028	59.9028	0	37514
26093	Livingston MI	164.335	164.335	0	67380
26095	Luce MI	0	0	0	2412
26097	Mackinac MI	0	0	0	5024
26099	Macomb MI	1021.22	886.175	135.049	331667
26101	Manistee MI	31.5183	31.5183	0	10308
26103	Marquette MI	64.6642	64.6642	0	27538
26105	Mason MI	26.212	26.212	0	11940
26107	Mecosta MI	32.3588	32.3588	0	16101
26109	Menominee MI	2.40702	2.40702	0	10474
26111	Midland MI	94.7119	77.5904	17.1216	33437
26113	Missaukee MI	0.423507	0.423507	0	5843
26115	Monroe MI	181.835	181.835	0	58230
26117	Montcalm MI	59.6091	59.6091	0	23432
26119	Montmorency MI	0	0	0	4416
26121	Muskegon MI	208.403	171.415	36.9876	65616
26123	Newaygo MI	29.0798	29.0798	0	18406
26125	Oakland MI	2254.01	887.838	1366.18	483698
26127	Oceana MI	0	0	0	10174
26129	Ogemaw MI	22.1638	22.1638	0	9283
26131	Ontonagon MI	6.82038	5.77716	1.04322	3258
26133	Osceola MI	18.1157	18.1157	0	9222
26135	Oscoda MI	13.7318	10.0858	3.64596	3772
26137	Otsego MI	0	0	0	9756
26139	Ottawa MI	145.597	145.597	0	93775
26141	Presque Isle MI	0	0	0	5982
26143	Roscommon MI	8.75395	8.75395	0	11433
26145	Saginaw MI	235.739	193.038	42.7001	79011
26147	St. Clair MI	187.639	187.639	0	63841
26149	St. Joseph MI	58.5617	58.5617	0	23244
26151	Sanilac MI	43.9984	43.9984	0	17132
26153	Schoolcraft MI	0.153494	0.153494	0	3759
26155	Shiawassee MI	74.6826	74.6826	0	27481
26157	Tuscola MI	32.0656	32.0656	0	21590
26159	Van Buren MI	89.0515	85.3162	3.73533	28928
26161	Washtenaw MI	1239.62	538.509	701.115	137193
26163	Wayne MI	2796.6	1449.2	1347.4	702749
26165	Wexford MI	9.46682	9.46682	0	13021
27001	Aitkin MN	0.294384	0.294384	0	7299
27003	Anoka MN	422.645	411.518	11.1275	121227
27005	Becker MN	18.2066	18.2066	0	13224
27007	Beltrami MN	51.459	26.8019	24.6571	16846
27009	Benton MN	38.9269	38.9269	0	15079
27011	Big Stone MN	6.24836	6.21822	0.0301414	2293
27013	Blue Earth MN	46.5827	46.5827	0	24445
27015	Brown MN	13.8483	13.8483	0	10782
27017	Carlton MN	26.858	26.858	0	13538
27019	Carver MN	46.9642	46.9642	0	32891
27021	Cass MN	35.9612	19.9293	16.0319	11948
27023	Chippewa MN	0	0	0	5241
27025	Chisago MN	43.5605	43.5605	0	19470
27027	Clay MN	50.0235	50.0235	0	22279
27029	Clearwater MN	7.16919	5.54148	1.62771	3527
27031	Cook MN	14.4302	11.757	2.67319	2494
27033	Cottonwood MN	0	0	0	4857
27035	Crow Wing MN	61.2995	61.2995	0	26033
27037	Dakota MN	562.844	500.156	62.6876	152060
27039	Dodge MN	1.08476	1.08476	0	7460
27041	Douglas MN	0	0	0	15289
27043	Faribault MN	0	0	0	6236
27045	Fillmore MN	10.085	10.085	0	8545
27047	Freeborn MN	7.89853	7.89853	0	13177
27049	Goodhue MN	41.3886	41.3886	0	18730
27051	Grant MN	0	0	0	2601
27053	Hennepin MN	5337.4	1858.85	3478.55	475913
27055	Houston MN	19.798	19.798	0	7849
27057	Hubbard MN	12.1845	12.1845	0	8661
27059	Isanti MN	5.50962	5.50962	0	13972
27061	Itasca MN	24.9094	24.9094	0	18773
27063	Jackson MN	5.66086	5.66086	0	4429
27065	Kanabec MN	4.51758	4.51758	0	6413
27067	Kandiyohi MN	2.04338	2.04338	0	16732
27069	Kittson MN	0	0	0	1986
27071	Koochiching MN	3.85838	3.85838	0	5874
27073	Lac qui Parle MN	4.4465	4.4465	0	3155
27075	Lake MN	12.4992	10.7644	1.73477	4825
27077	Lake of the Woods MN	8.98186	4.93849	4.04338	1784
27079	Le Sueur MN	8.97158	8.97158	0	10758
27081	Lincoln MN	0	0	0	2574
27083	Lyon MN	15.9669	15.7942	0.172756	10227
27085	McLeod MN	22.9353	22.9353	0	14639
27087	Mahnomen MN	22.2112	6.5447	15.6665	2019
27089	Marshall MN	5.05078	4.27269	0.778091	3981
27091	Martin MN	26.9075	26.9075	0	9035
27093	Meeker MN	18.8714	18.8714	0	9176
27095	Mille Lacs MN	18.2149	13.1141	5.10075	10166
27097	Morrison MN	13.1861	13.1861	0	13080
27099	Mower MN	2.37333	2.37333	0	15828
27101	Murray MN	0	0	0	3717
27103	Nicollet MN	30.9602	30.9602	0	12201
27105	Nobles MN	2.46116	2.46116	0	7946
27107	Norman MN	0	0	0	2863
27109	Olmsted MN	187.389	187.389	0	57080
27111	Otter Tail MN	41.8449	41.8449	0	24055
27113	Pennington MN	16.0221	16.0221	0	5836
27115	Pine MN	42.1949	33.4902	8.70469	11373
27117	Pipestone MN	6.91236	6.91236	0	4054
27119	Polk MN	5.03579	5.03579	0	12704
27121	Pope MN	3.43442	3.43442	0	4736
27123	Ramsey MN	1618.77	872.607	746.166	202691
27125	Red Lake MN	5.12758	5.12758	0	1737
27127	Redwood MN	3.52151	3.52151	0	6580
27129	Renville MN	6.17262	6.17262	0	6564
27131	Rice MN	75.2718	75.2718	0	22315
27133	Rock MN	0.260783	0.260783	0	3918
27135	Roseau MN	1.45836	1.45836	0	6300
27137	St. Louis MN	257.221	257.221	0	84783
27139	Scott MN	126.719	126.719	0	45108
27141	Sherburne MN	69.342	69.342	0	30212
27143	Sibley MN	4.02692	4.02692	0	6034
27145	Stearns MN	115.022	115.022	0	56232
27147	Steele MN	18.6093	18.6093	0	14330
27149	Stevens MN	14.7222	9.55158	5.17059	3726
27151	Swift MN	8.77082	8.77082	0	4236
27153	Todd MN	10.6631	10.6631	0	9756
27155	Traverse MN	4.64628	4.64628	0	1524
27157	Wabasha MN	12.7138	12.7138	0	8822
27159	Wadena MN	2.4721	2.4721	0	5705
27161	Waseca MN	12.2511	12.2511	0	7281
27163	Washington MN	293.574	293.574	0	87859
27165	Watonwan MN	11.1249	6.81553	4.3094	4520
27167	Wilkin MN	9.31778	5.59706	3.72072	2690
27169	Winona MN	25.1965	25.1965	0	19554
27171	Wright MN	52.4827	52.4827	0	44473
27173	Yellow Medicine MN	7.01069	2.68861	4.32207	4292
28001	Adams MS	52.8115	20.7795	32.032	12643
28003	Alcorn MS	38.1253	20.9339	17.1914	15039
28005	Amite MS	6.15166	6.15166	0	5351
28007	Attala MS	10.4748	10.4748	0	7619
28009	Benton MS	15.4821	4.87961	10.6025	3404
28011	Bolivar MS	34.072	21.6148	12.4572	12727
28013	Calhoun MS	11.9807	11.9807	0	5988
28015	Carroll MS	4.13208	4.13208	0	4188
28017	Chickasaw MS	0	0	0	6639
28019	Choctaw MS	2.72498	2.72498	0	3446
28021	Claiborne MS	19.3581	9.76925	9.58889	3440
28023	Clarke MS	23.6628	10.8609	12.8019	6733
28025	Clay MS	18.1772	10.5801	7.59708	8029
28027	Coahoma MS	26.4856	12.8079	13.6777	9461
28029	Copiah MS	33.5886	28.2541	5.33447	10708
28031	Covington MS	23.2146	23.2146	0	7430
28033	DeSoto MS	166.34	143.206	23.134	57748
28035	Forrest MS	119.316	47.8459	71.4704	28746
28037	Franklin MS	0.259742	0.259742	0	3211
28039	George MS	0.572034	0.572034	0	7982
28041	Greene MS	10.2285	10.2285	0	4306
28043	Grenada MS	19.9834	19.9834	0	8779
28045	Hancock MS	80.3911	50.2681	30.123	17380
28047	Harrison MS	246.444	168.379	78.0651	71476
28049	Hinds MS	417.236	162.829	254.406	91351
28051	Holmes MS	20.3914	4.85167	15.5397	6926
28053	Humphreys MS	9.64228	6.7303	2.91197	3373
28055	Issaquena MS	0.37925	0.37925	0	472
28057	Itawamba MS	35.2234	13.2528	21.9706	8881
28059	Jackson MS	162.411	144.755	17.6566	52205
28061	Jasper MS	18.8361	18.8361	0	6798
28063	Jefferson MS	9.54176	7.31404	2.22772	2929
28065	Jefferson Davis MS	20.7719	5.99407	14.7778	4977
28067	Jones MS	83.3701	54.0173	29.3528	25247
28069	Kemper MS	13.9114	13.9114	0	3920
28071	Lafayette MS	48.1979	17.0657	31.1322	18356
28073	Lamar MS	67.6062	41.9385	25.6677	21542
28075	Lauderdale MS	112.962	41.9267	71.0349	31090
28077	Lawrence MS	21.8139	7.93868	13.8752	5078
28079	Leake MS	26.5433	26.5433	0	8272
28081	Lee MS	124.204	55.4417	68.7627	32086
28083	Leflore MS	41.2177	18.984	22.2337	11577
28085	Lincoln MS	23.8349	23.8349	0	13296
28087	Lowndes MS	49.5965	49.5965	0	23487
28089	Madison MS	102.511	102.511	0	35829
28091	Marion MS	30.487	19.3849	11.1021	10135
28093	Marshall MS	64.1571	27.8973	36.2598	13369
28095	Monroe MS	20.428	20.428	0	14485
28097	Montgomery MS	6.50863	6.50863	0	4438
28099	Neshoba MS	34.4833	11.093	23.3903	10856
28101	Newton MS	25.0096	13.8317	11.1779	8214
28103	Noxubee MS	14.3122	5.11767	9.19449	4305
28105	Oktibbeha MS	44.9089	31.8626	13.0463	18820
28107	Panola MS	38.9165	17.255	21.6615	12839
28109	Pearl River MS	76.2574	53.2407	23.0167	20816
28111	Perry MS	4.1377	4.1377	0	4674
28113	Pike MS	26.5048	26.5048	0	15370
28115	Pontotoc MS	19.9057	19.9057	0	11172
28117	Prentiss MS	25.7496	7.83263	17.917	9812
28119	Quitman MS	17.6477	6.41715	11.2305	3058
28121	Rankin MS	193.378	112.854	80.524	52836
28123	Scott MS	17.0926	17.0926	0	10248
28125	Sharkey MS	5.20263	1.18303	4.01961	1834
28127	Simpson MS	17.4437	17.4437	0	10330
28129	Smith MS	18.2181	18.2181	0	6221
28131	Stone MS	17.8914	13.5851	4.30625	6165
28133	Sunflower MS	29.5846	19.4845	10.1	8822
28135	Tallahatchie MS	9.42219	4.17826	5.24393	4856
28137	Tate MS	31.3901	31.3901	0	10035
28139	Tippah MS	17.555	17.555	0	8597
28141	Tishomingo MS	18.5258	18.5258	0	8148
28143	Tunica MS	16.5619	12.1576	4.40431	3927
28145	Union MS	31.6255	31.6255	0	10317
28147	Walthall MS	19.0948	8.67857	10.4162	5888
28149	Warren MS	58.8792	34.8627	24.0165	18941
28151	Washington MS	55.7789	34.6859	21.0931	18936
28153	Wayne MS	16.6951	15.6444	1.05067	8104
28155	Webster MS	1.15485	1.15485	0	4060
28157	Wilkinson MS	10.2659	2.35619	7.9097	3455
28159	Winston MS	20.523	13.8547	6.66822	7494
28161	Yalobusha MS	18.6482	12.39	6.25824	5166
28163	Yazoo MS	35.4755	8.58729	26.8882	8860
29001	Adair MO	26.1461	13.4757	12.6704	9877
29003	Andrew MO	18.7321	18.7321	0	6700
29005	Atchison MO	5.78788	3.8938	1.89408	2498
29007	Audrain MO	21.0216	21.0216	0	9590
29009	Barry MO	36.377	36.377	0	14057
29011	Barton MO	0.502187	0.502187	0	4929
29013	Bates MO	31.473	21.5366	9.93637	6744
29015	Benton MO	4.2496	4.2496	0	8449
29017	Bollinger MO	3.04882	3.04882	0	4847
29019	Boone MO	434.891	281.408	153.483	64077
29021	Buchanan MO	140.211	129.221	10.9902	34509
29023	Butler MO	77.5771	53.5861	23.991	17614
29025	Caldwell MO	9.79792	9.79792	0	3676
29027	Callaway MO	52.1438	36.6531	15.4908	16333
29029	Camden MO	24.6348	24.6348	0	19068
29031	Cape Girardeau MO	121.361	69.9538	51.4074	29848
29033	Carroll MO	3.39436	3.39436	0	3865
29035	Carter MO	12.8697	12.8697	0	2559
29037	Cass MO	102.011	102.011	0	37150
29039	Cedar MO	10.3348	10.3348	0	5838
29041	Chariton MO	0	0	0	3242
29043	Christian MO	91.2882	91.2882	0	29077
29045	Clark MO	0	0	0	2933
29047	Clay MO	440.45	224.819	215.631	87217
29049	Clinton MO	26.1867	26.1867	0	7951
29051	Cole MO	85.1944	85.1944	0	29722
29053	Cooper MO	15.3765	3.95203	11.4245	6554
29055	Crawford MO	32.7626	32.7626	0	9831
29057	Dade MO	7.37962	7.37962	0	3271
29059	Dallas MO	12.5141	12.5141	0	6524
29061	Daviess MO	12.9872	12.9872	0	3214
29063	DeKalb MO	14.0681	12.6646	1.40357	3839
29065	Dent MO	15.6656	15.6656	0	6338
29067	Douglas MO	24.3731	11.1228	13.2503	5587
29069	Dunklin MO	32.8834	32.8834	0	12837
29071	Franklin MO	126.983	126.983	0	39170
29073	Gasconade MO	17.5909	17.5909	0	6250
29075	Gentry MO	3.84686	3.84686	0	2674
29077	Greene MO	635.382	330.61	304.772	114244
29079	Grundy MO	10.8949	6.52554	4.3694	4204
29081	Harrison MO	4.75163	4.75163	0	3669
29083	Henry MO	9.73075	9.73075	0	9405
29085	Hickory MO	13.7828	13.7828	0	4371
29087	Holt MO	5.49969	5.49969	0	2133
29089	Howard MO	0.514246	0.514246	0	3981
29091	Howell MO	32.3412	32.3412	0	16192
29093	Iron MO	7.81805	7.81805	0	4378
29095	Jackson MO	2143.46	739.176	1404.28	274804
29097	Jasper MO	165.655	118.991	46.6636	45639
29099	Jefferson MO	245.218	245.218	0	81700
29101	Johnson MO	43.0883	43.0883	0	19311
29103	Knox MO	3.84393	3.84393	0	1708
29105	Laclede MO	23.7107	23.7107	0	14081
29107	Lafayette MO	13.9991	13.9991	0	13022
29109	Lawrence MO	39.1372	39.1372	0	14869
29111	Lewis MO	2.92843	2.92843	0	3874
29113	Lincoln MO	37.1566	37.1566	0	18906
29115	Linn MO	6.69016	6.69016	0	5299
29117	Livingston MO	15.4013	15.4013	0	5871
29119	McDonald MO	23.1897	23.1897	0	8404
29121	Macon MO	2.79462	2.79462	0	6412
29123	Madison MO	2.80523	2.80523	0	4898
29125	Maries MO	7.27168	7.27168	0	3705
29127	Marion MO	29.626	29.626	0	11377
29129	Mercer MO	0	0	0	1560
29131	Miller MO	5.20444	5.20444	0	9917
29133	Mississippi MO	19.5293	10.1396	9.3897	5180
29135	Moniteau MO	15.3948	11.7692	3.62566	5532
29137	Monroe MO	4.68846	1.83709	2.85137	3638
29139	Montgomery MO	1.41811	1.41811	0	4868
29141	Morgan MO	12.9354	12.9354	0	8450
29143	New Madrid MO	17.2762	17.2762	0	7742
29145	Newton MO	60.824	47.9824	12.8416	22021
29147	Nodaway MO	15.1655	15.1655	0	8545
29149	Oregon MO	13.6002	13.6002	0	4527
29151	Osage MO	8.22193	7.89737	0.324562	5328
29153	Ozark MO	5.05583	5.05583	0	4194
29155	Pemiscot MO	11.3892	3.32701	8.0622	7350
29157	Perry MO	23.6763	23.6763	0	7357
29159	Pettis MO	41.7051	41.7051	0	16428
29161	Phelps MO	70.2397	49.8967	20.3429	17564
29163	Pike MO	9.72077	9.72077	0	6560
29165	Platte MO	158.922	102.426	56.4956	36103
29167	Polk MO	17.9162	17.9162	0	11677
29169	Pulaski MO	19.3412	19.3412	0	16004
29171	Putnam MO	1.07879	1.07879	0	2132
29173	Ralls MO	4.26819	4.26819	0	4091
29175	Randolph MO	23.571	23.571	0	9342
29177	Ray MO	27.1802	24.1953	2.98489	8957
29179	Reynolds MO	1.94682	1.94682	0	2778
29181	Ripley MO	6.02836	6.02836	0	5637
29183	St. Charles MO	336.393	336.393	0	134274
29185	St. Clair MO	6.5618	6.5618	0	4161
29186	Ste. Genevieve MO	7.43259	7.43259	0	7040
29187	St. Francois MO	90.4249	63.6576	26.7673	23981
29189	St. Louis MO	1641.52	1157.93	483.596	404765
29195	Saline MO	23.0733	23.0733	0	8883
29197	Schuyler MO	2.55475	2.55475	0	1796
29199	Scotland MO	0	0	0	1880
29201	Scott MO	24.8058	24.8058	0	15538
29203	Shannon MO	13.7795	9.58856	4.19095	3448
29205	Shelby MO	0	0	0	2581
29207	Stoddard MO	9.74008	9.74008	0	12255
29209	Stone MO	19.0607	19.0607	0	13690
29211	Sullivan MO	9.25918	3.29372	5.96546	2740
29213	Taney MO	59.8134	49.272	10.5414	20755
29215	Texas MO	0	0	0	10057
29217	Vernon MO	14.8707	14.1941	0.676623	8396
29219	Warren MO	20.0275	20.0275	0	12339
29221	Washington MO	29.4104	24.5228	4.8876	9355
29223	Wayne MO	5.58618	5.58618	0	5717
29225	Webster MO	38.7647	38.7647	0	13062
29227	Worth MO	0	0	0	944
29229	Wright MO	8.16157	8.16157	0	7499
29510	St. Louis city MO	1976.65	428.934	1547.72	142057
30001	Beaverhead MT	0	0	0	4014
30003	Big Horn MT	41.2609	8.22454	33.0364	4004
30005	Blaine MT	8.1246	2.7108	5.4138	2357
30007	Broadwater MT	0	0	0	2347
30009	Carbon MT	23.669	4.76788	18.9012	4571
30011	Carter MT	1.17209	0.427133	0.744959	532
30013	Cascade MT	118.014	118.014	0	33809
30015	Chouteau MT	12.6182	8.8501	3.76808	2294
30017	Custer MT	11.5318	11.5318	0	5031
30019	Daniels MT	1.65793	1.65793	0	798
30021	Dawson MT	0	0	0	3749
30023	Deer Lodge MT	11.2679	8.27093	2.99694	4018
30025	Fallon MT	1.11019	1.11019	0	1233
30027	Fergus MT	5.37864	5.37864	0	5099
30029	Flathead MT	115.592	115.592	0	37504
30031	Gallatin MT	78.3855	78.3855	0	36550
30033	Garfield MT	1.06854	1.06854	0	532
30035	Glacier MT	26.2668	17.3934	8.87343	4361
30037	Golden Valley MT	0	0	0	363
30039	Granite MT	0	0	0	1417
30041	Hill MT	19.5489	19.5489	0	6275
30043	Jefferson MT	19.7785	19.7785	0	4512
30045	Judith Basin MT	1.9463	1.9463	0	924
30047	Lake MT	63.3634	15.7507	47.6127	11432
30049	Lewis and Clark MT	86.9509	86.9509	0	26694
30051	Liberty MT	0	0	0	822
30053	Lincoln MT	9.35608	9.35608	0	8843
30055	McCone MT	0	0	0	774
30057	Madison MT	0	0	0	3560
30059	Meagher MT	2.11174	2.11174	0	806
30061	Mineral MT	4.41538	1.21155	3.20383	1911
30063	Missoula MT	246.731	127.914	118.817	45926
30065	Musselshell MT	0.102599	0.102599	0	2046
30067	Park MT	21.298	21.298	0	7310
30069	Petroleum MT	0	0	0	225
30071	Phillips MT	0	0	0	1819
30073	Pondera MT	0	0	0	2285
30075	Powder River MT	3.65495	1.8389	1.81605	755
30077	Powell MT	1.42234	1.42234	0	2466
30079	Prairie MT	0.302406	0.302406	0	551
30081	Ravalli MT	43.6208	43.6208	0	16933
30083	Richland MT	3.85448	3.49836	0.356116	4167
30085	Roosevelt MT	13.9401	1.86503	12.075	3553
30087	Rosebud MT	8.42542	3.90931	4.51611	3395
30089	Sanders MT	11.5686	11.5686	0	5121
30091	Sheridan MT	1.35686	1.35686	0	1587
30093	Silver Bow MT	51.5793	15.823	35.7563	14932
30095	Stillwater MT	13.2389	13.2389	0	3796
30097	Sweet Grass MT	0.355701	0.355701	0	1590
30099	Teton MT	1.65489	1.65489	0	2450
30101	Toole MT	1.93628	1.93628	0	2015
30103	Treasure MT	0	0	0	335
30105	Valley MT	0.948632	0.948632	0	3198
30107	Wheatland MT	2.6816	2.6816	0	887
30109	Wibaux MT	0	0	0	457
30111	Yellowstone MT	254.737	144.49	110.248	60672
31001	Adams NE	23.243	23.243	0	12466
31003	Antelope NE	0	0	0	2841
31005	Arthur NE	0	0	0	187
31007	Banner NE	0	0	0	293
31009	Blaine NE	0.0937742	0.0937742	0	196
31011	Boone NE	0	0	0	2336
31013	Box Butte NE	3.10916	3.10916	0	4738
31015	Boyd NE	0	0	0	942
31017	Brown NE	0	0	0	1449
31019	Buffalo NE	48.9262	48.9262	0	18037
31021	Burt NE	2.26095	2.26095	0	2906
31023	Butler NE	5.65919	5.65919	0	3391
31025	Cass NE	38.6608	38.6608	0	9698
31027	Cedar NE	0	0	0	3539
31029	Chase NE	2.19791	2.19791	0	1681
31031	Cherry NE	5.74983	5.74983	0	2530
31033	Cheyenne NE	0	0	0	4298
31035	Clay NE	0	0	0	2649
31037	Colfax NE	6.78127	6.78127	0	3618
31039	Cuming NE	2.39226	2.39226	0	3756
31041	Custer NE	0.0381963	0.0381963	0	4714
31043	Dakota NE	8.217	8.217	0	7218
31045	Dawes NE	5.75255	5.75255	0	3684
31047	Dawson NE	1.61839	1.61839	0	8899
31049	Deuel NE	0	0	0	867
31051	Dixon NE	2.1719	2.1719	0	2370
31053	Dodge NE	33.6136	33.6136	0	14990
31055	Douglas NE	1094.32	432.189	662.129	202411
31057	Dundy NE	1.41476	0	1.41476	897
31059	Fillmore NE	0	0	0	2483
31061	Franklin NE	0.784425	0.784425	0	1406
31063	Frontier NE	0	0	0	1168
31065	Furnas NE	2.85235	2.85235	0	2185
31067	Gage NE	20.4028	20.4028	0	9422
31069	Garden NE	2.05464	0.273518	1.78113	961
31071	Garfield NE	0	0	0	935
31073	Gosper NE	0	0	0	849
31075	Grant NE	0.0143674	0.0143674	0	277
31077	Greeley NE	0	0	0	1069
31079	Hall NE	46.0424	46.0424	0	22196
31081	Hamilton NE	5.58263	5.58263	0	3563
31083	Harlan NE	0	0	0	1519
31085	Hayes NE	0.348941	0.348941	0	414
31087	Hitchcock NE	1.76273	1.76273	0	1301
31089	Holt NE	3.7651	3.7651	0	4447
31091	Hooker NE	1.23039	1.23039	0	326
31093	Howard NE	1.37256	1.37256	0	2625
31095	Jefferson NE	1.57975	1.57975	0	3348
31097	Johnson NE	2.73319	2.73319	0	1847
31099	Kearney NE	3.72041	3.72041	0	2681
31101	Keith NE	6.10217	6.10217	0	3753
31103	Keya Paha NE	0	0	0	381
31105	Kimball NE	10.7141	4.07533	6.63879	1673
31107	Knox NE	5.3796	5.3796	0	3647
31109	Lancaster NE	552.719	260.105	292.614	113373
31111	Lincoln NE	35.7998	35.7998	0	15025
31113	Logan NE	0	0	0	325
31115	Loup NE	1.1654	0.958099	0.207305	275
31117	McPherson NE	0	0	0	211
31119	Madison NE	4.6593	4.6593	0	13939
31121	Merrick NE	5.85652	5.85652	0	3151
31123	Morrill NE	0	0	0	2085
31125	Nance NE	0	0	0	1525
31127	Nemaha NE	0	0	0	2952
31129	Nuckolls NE	6.03779	6.03779	0	2079
31131	Otoe NE	4.14993	4.14993	0	6362
31133	Pawnee NE	2.5492	2.5492	0	1230
31135	Perkins NE	4.78634	1.57153	3.21482	1239
31137	Phelps NE	0	0	0	3779
31139	Pierce NE	0	0	0	2911
31141	Platte NE	8.43459	8.43459	0	12658
31143	Polk NE	5.15559	5.15559	0	2212
31145	Red Willow NE	0.705102	0.705102	0	4663
31147	Richardson NE	1.55217	1.55217	0	3718
31149	Rock NE	0.646174	0.646174	0	685
31151	Saline NE	11.1439	11.1439	0	5131
31153	Sarpy NE	189.551	189.551	0	58102
31155	Saunders NE	13.8853	13.8853	0	8040
31157	Scotts Bluff NE	39.568	39.568	0	14928
31159	Seward NE	14.9665	14.9665	0	6266
31161	Sheridan NE	6.74842	6.74842	0	2380
31163	Sherman NE	0	0	0	1392
31165	Sioux NE	0	0	0	577
31167	Stanton NE	0.292364	0.292364	0	2387
31169	Thayer NE	2.69647	2.69647	0	2296
31171	Thomas NE	0	0	0	291
31173	Thurston NE	14.8869	3.53646	11.3505	2158
31175	Valley NE	1.58259	1.58259	0	1922
31177	Washington NE	17.5543	17.5543	0	7761
31179	Wayne NE	0	0	0	3507
31181	Webster NE	0.460724	0.460724	0	1604
31183	Wheeler NE	0	0	0	350
31185	York NE	5.78566	5.78566	0	5564
32001	Churchill NV	4.70952	4.70952	0	9671
32003	Clark NV	5585.25	2399.56	3185.69	715365
32005	Douglas NV	86.4082	62.4387	23.9695	19638
32007	Elko NV	38.5014	38.5014	0	17442
32009	Esmeralda NV	0.567999	0.567999	0	389
32011	Eureka NV	0	0	0	836
32013	Humboldt NV	23.3056	17.0715	6.2342	6289
32015	Lander NV	3.42688	3.42688	0	2213
32017	Lincoln NV	5.31866	5.31866	0	1988
32019	Lyon NV	101.725	76.5299	25.1955	19808
32021	Mineral NV	0	0	0	2240
32023	Nye NV	90.8899	84.4339	6.45607	18032
32027	Pershing NV	9.71652	9.71652	0	2018
32029	Storey NV	10.5995	6.56665	4.03281	1742
32031	Washoe NV	1074.3	621.83	452.473	163445
32033	White Pine NV	10.1147	10.1147	0	3707
32510	Carson City NV	95.1623	53.9863	41.176	21427
33001	Belknap NH	157.297	104.283	53.0144	24766
33003	Carroll NH	71.3344	62.1345	9.19989	21052
33005	Cheshire NH	222.21	154.236	67.9739	30204
33007	Coos NH	63.3358	37.3089	26.0269	14171
33009	Grafton NH	174.497	139.985	34.5123	35986
33011	Hillsborough NH	983.389	575.394	407.995	155466
33013	Merrimack NH	405.985	272.82	133.165	57069
33015	Rockingham NH	765.285	483.911	281.373	115033
33017	Strafford NH	304.808	188.849	115.96	47100
33019	Sullivan NH	111.859	63.6929	48.1659	18126
34001	Atlantic NJ	583.902	270.477	313.424	102847
34003	Bergen NJ	1265.92	800.165	465.76	335730
34005	Burlington NJ	751.905	556.052	195.852	166318
34007	Camden NJ	1132.5	517.221	615.282	190980
34009	Cape May NJ	179.949	126.782	53.167	40812
34011	Cumberland NJ	255.012	188.593	66.4188	51931
34013	Essex NJ	2108.23	911.002	1197.23	283712
34015	Gloucester NJ	511.531	343.805	167.726	104271
34017	Hudson NJ	2084.4	490.421	1593.98	246437
34019	Hunterdon NJ	369.413	146.694	222.719	47169
34021	Mercer NJ	728.773	395	333.773	133155
34023	Middlesex NJ	1130.17	822.247	307.92	281186
34025	Monmouth NJ	1418.35	668.084	750.265	233983
34027	Morris NJ	765.564	520.418	245.146	180534
34029	Ocean NJ	917.1	768.987	148.113	221111
34031	Passaic NJ	714.369	430.742	283.628	166785
34033	Salem NJ	89.3821	70.7385	18.6436	25290
34035	Somerset NJ	509.538	373.481	136.058	117759
34037	Sussex NJ	185.401	156.626	28.775	54752
34039	Union NJ	971.627	487.816	483.811	188118
34041	Warren NJ	201.958	151.045	50.9138	41480
35001	Bernalillo NM	2594.14	1510.58	1083.56	266000
35003	Catron NM	7.86964	4.73193	3.13772	1787
35005	Chaves NM	48.8365	48.8365	0	23691
35006	Cibola NM	45.0421	44.7711	0.271053	8860
35007	Colfax NM	10.9035	10.9035	0	6011
35009	Curry NM	45.8098	32.2542	13.5556	18015
35011	DeBaca NM	1.78748	1.78748	0	912
35013	Dona Ana NM	413.443	273.478	139.965	75532
35015	Eddy NM	54.1606	54.1606	0	20411
35017	Grant NM	88.3987	60.2827	28.116	12586
35019	Guadalupe NM	1.10282	1.10282	0	1766
35021	Harding NM	3.88907	1.35551	2.53355	349
35023	Hidalgo NM	0	0	0	1936
35025	Lea NM	45.4616	45.4616	0	22236
35027	Lincoln NM	16.464	16.464	0	9219
35028	Los Alamos NM	12.2137	12.2137	0	7663
35029	Luna NM	42.193	32.9675	9.22557	9593
35031	McKinley NM	117.442	61.5179	55.9242	21968
35033	Mora NM	9.84204	9.84204	0	2114
35035	Otero NM	63.7749	63.7749	0	24464
35037	Quay NM	0	0	0	4072
35039	Rio Arriba NM	134.835	64.7134	70.1221	15768
35041	Roosevelt NM	25.9279	20.9448	4.98311	7299
35043	Sandoval NM	421.943	283.756	138.187	47602
35045	San Juan NM	164.938	128.19	36.748	44404
35047	San Miguel NM	71.8514	59.2028	12.6486	11978
35049	Santa Fe NM	958.279	470.056	488.223	61963
35051	Sierra NM	17.1903	13.6566	3.53365	5917
35053	Socorro NM	48.5024	26.1831	22.3193	7014
35055	Taos NM	131.371	101.886	29.485	14806
35057	Torrance NM	35.7852	28.7292	7.05599	6264
35059	Union NM	2.1116	2.1116	0	1695
35061	Valencia NM	189.491	130.391	59.0998	27500
36001	Albany NY	971.097	532.484	438.613	126251
36003	Allegany NY	63.2902	63.2902	0	18208
36005	Bronx NY	2481.44	1376.11	1105.33	483449
36007	Broome NY	407.413	249.945	157.468	82167
36009	Cattaraugus NY	85.5837	85.5837	0	32263
36011	Cayuga NY	117.567	82.4951	35.0716	31445
36013	Chautauqua NY	190.935	169.245	21.69	54244
36015	Chemung NY	149.822	98.5058	51.3162	35462
36017	Chenango NY	82.5508	45.8698	36.681	20436
36019	Clinton NY	166.455	104.241	62.2135	31582
36021	Columbia NY	352.483	90.9379	261.545	25906
36023	Cortland NY	98.3111	73.0725	25.2386	18671
36025	Delaware NY	98.7365	37.7097	61.0269	19898
36027	Dutchess NY	622.727	335.82	286.906	107965
36029	Erie NY	1695.34	1101.03	594.304	383164
36031	Essex NY	71.9077	44.1611	27.7465	16262
36033	Franklin NY	71.9276	46.3485	25.5791	19054
36035	Fulton NY	112.48	77.9602	34.5193	22554
36037	Genesee NY	62.0666	62.0666	0	23728
36039	Greene NY	151.103	67.4684	83.6343	19823
36041	Hamilton NY	14.4168	5.90874	8.50806	2262
36043	Herkimer NY	108.432	88.7756	19.6562	26324
36045	Jefferson NY	183.896	124.854	59.0414	43451
36047	Kings NY	7103.9	3228.39	3875.51	916856
36049	Lewis NY	28.8307	17.94	10.8908	10514
36051	Livingston NY	88.432	78.6234	9.80859	24409
36053	Madison NY	102.838	102.838	0	27754
36055	Monroe NY	1998.4	1161.73	836.675	300422
36057	Montgomery NY	93.1082	55.3562	37.752	20272
36059	Nassau NY	1772.98	1491.24	281.74	448528
36061	New York NY	12725	2149.06	10576	763846
36063	Niagara NY	287.977	234.709	53.268	90556
36065	Oneida NY	400.648	270.277	130.37	93028
36067	Onondaga NY	1143.65	708.264	435.386	187686
36069	Ontario NY	183.93	142.948	40.9814	43019
36071	Orange NY	572.394	416.409	155.986	125925
36073	Orleans NY	54.8898	39.7416	15.1482	16119
36075	Oswego NY	190.554	145.098	45.4565	46400
36077	Otsego NY	78.0557	62.7373	15.3185	24620
36079	Putnam NY	203.829	117.536	86.2929	35041
36081	Queens NY	3895.02	1742.81	2152.21	780117
36083	Rensselaer NY	455.96	273.829	182.131	64702
36085	Richmond NY	822.92	581.337	241.583	165516
36087	Rockland NY	416.846	366.137	50.7087	99242
36089	St. Lawrence NY	212.716	162.879	49.8368	41605
36091	Saratoga NY	394.609	338.271	56.3379	88296
36093	Schenectady NY	349.456	221.678	127.778	62886
36095	Schoharie NY	47.0862	34.3775	12.7087	13166
36097	Schuyler NY	23.6385	22.5066	1.13194	7530
36099	Seneca NY	56.2696	47.8478	8.42175	13393
36101	Steuben NY	132.425	124.718	7.7065	40344
36103	Suffolk NY	3056.53	1713.11	1343.42	499922
36105	Sullivan NY	186.39	98.2086	88.1813	30139
36107	Tioga NY	69.0465	58.4801	10.5664	20350
36109	Tompkins NY	499.383	352.59	146.792	38967
36111	Ulster NY	729.437	373.764	355.673	71049
36113	Warren NY	103.62	77.281	26.3389	27990
36115	Washington NY	138.934	75.5455	63.3888	24142
36117	Wayne NY	133.988	124.19	9.79829	36585
36119	Westchester NY	1745.78	1049.85	695.928	347232
36121	Wyoming NY	40.0056	40.0056	0	15501
36123	Yates NY	32.5207	31.0004	1.52036	9517
37001	Alamance NC	277.843	178.442	99.4015	59960
37003	Alexander NC	56.2942	44.5407	11.7535	14425
37005	Alleghany NC	5.43299	4.6474	0.785594	4778
37007	Anson NC	15.6435	11.9667	3.67687	9755
37009	Ashe NC	35.6668	34.6549	1.01194	11755
37011	Avery NC	48.1769	12.5911	35.5858	6664
37013	Beaufort NC	54.072	54.072	0	19941
37015	Bertie NC	39.3645	31.6247	7.73973	8359
37017	Bladen NC	64.1678	37.791	26.3768	14430
37019	Brunswick NC	206.248	145.667	60.5816	46297
37021	Buncombe NC	1199.92	596.725	603.199	100412
37023	Burke NC	148.272	83.4025	64.8698	35804
37025	Cabarrus NC	219.483	202.32	17.1636	65666
37027	Caldwell NC	125.574	87.556	38.0176	33388
37029	Camden NC	3.89459	3.89459	0	3675
37031	Carteret NC	87.3137	61.1909	26.1228	28870
37033	Caswell NC	29.9137	16.9723	12.9414	9190
37035	Catawba NC	259.842	197.724	62.1177	60887
37037	Chatham NC	147.544	90.4501	57.0936	25845
37039	Cherokee NC	52.4936	29.9678	22.5258	11753
37041	Chowan NC	20.6125	20.6125	0	6059
37043	Clay NC	9.59098	9.59098	0	4660
37045	Cleveland NC	144.689	119.282	25.4068	38555
37047	Columbus NC	120.225	66.385	53.8395	22489
37049	Craven NC	148.961	116.099	32.8622	40299
37051	Cumberland NC	432.522	318.852	113.67	122431
37053	Currituck NC	29.3659	27.4043	1.96165	8880
37055	Dare NC	90.8757	52.5591	38.3166	14335
37057	Davidson NC	268.406	171.016	97.3899	64515
37059	Davie NC	43.6287	43.6287	0	16245
37061	Duplin NC	116.047	61.0343	55.0126	22495
37063	Durham NC	1059.23	501.28	557.949	109348
37065	Edgecombe NC	73.7687	36.5902	37.1785	21680
37067	Forsyth NC	791.596	454.418	337.178	141163
37069	Franklin NC	122.362	65.8142	56.5476	23023
37071	Gaston NC	381.392	232.826	148.566	79867
37073	Gates NC	16.9128	7.63643	9.27639	4665
37075	Graham NC	9.33145	9.33145	0	3701
37077	Granville NC	103.474	72.1834	31.2906	20628
37079	Greene NC	28.7915	11.6888	17.1028	7313
37081	Guilford NC	1116.33	534.654	581.677	196628
37083	Halifax NC	78.2807	44.7254	33.5553	21970
37085	Harnett NC	139.634	99.0094	40.6245	41594
37087	Haywood NC	165.552	76.7231	88.8291	25563
37089	Henderson NC	268.302	144.389	123.913	45448
37091	Hertford NC	42.7993	20.8351	21.9643	9334
37093	Hoke NC	55.4496	42.6262	12.8235	16532
37095	Hyde NC	0	0	0	2119
37097	Iredell NC	176.983	176.983	0	61215
37099	Jackson NC	95.9447	40.7354	55.2092	16446
37101	Johnston NC	232.154	201.12	31.0339	61909
37103	Jones NC	20.0803	8.28765	11.7927	4167
37105	Lee NC	60.7363	43.2207	17.5157	22058
37107	Lenoir NC	74.9242	50.2484	24.6759	24327
37109	Lincoln NC	135.917	83.233	52.6842	30343
37111	McDowell NC	68.1483	58.3251	9.82318	17838
37113	Macon NC	90.1495	45.9345	44.215	14591
37115	Madison NC	53.7911	24.2091	29.582	8494
37117	Martin NC	36.3808	27.6432	8.73761	10318
37119	Mecklenburg NC	2426.06	919.706	1506.35	362213
37121	Mitchell NC	30.3836	11.4958	18.8878	6685
37123	Montgomery NC	22.9552	17.656	5.29924	10544
37125	Moore NC	96.4683	94.3762	2.09202	37540
37127	Nash NC	118.307	94.3557	23.9514	37782
37129	New Hanover NC	521.049	233.324	287.726	86046
37131	Northampton NC	33.4166	17.3598	16.0568	9193
37133	Onslow NC	158.138	158.138	0	60092
37135	Orange NC	399.356	274.573	124.783	51457
37137	Pamlico NC	22.1004	9.85375	12.2466	5490
37139	Pasquotank NC	19.9285	19.9285	0	14956
37141	Pender NC	92.0244	56.588	35.4364	20333
37143	Perquimans NC	11.6524	11.6524	0	5598
37145	Person NC	81.2206	45.8291	35.3916	15826
37147	Pitt NC	277.968	173.039	104.929	67577
37149	Polk NC	52.662	15.0655	37.5965	8989
37151	Randolph NC	168.717	146.807	21.9105	55373
37153	Richmond NC	71.5978	33.4761	38.1218	18430
37155	Robeson NC	217.659	113.316	104.343	47997
37157	Rockingham NC	138.059	111.035	27.0231	38693
37159	Rowan NC	190.539	134.34	56.1994	53140
37161	Rutherford NC	104.292	87.9685	16.3232	27466
37163	Sampson NC	74.8127	57.3337	17.4791	24005
37165	Scotland NC	50.4991	42.7856	7.71346	13614
37167	Stanly NC	66.8723	54.0318	12.8404	23589
37169	Stokes NC	68.0557	55.8756	12.1801	19416
37171	Surry NC	68.9369	68.9369	0	29914
37173	Swain NC	23.3638	13.2484	10.1155	5672
37175	Transylvania NC	93.8779	53.9967	39.8812	14394
37177	Tyrrell NC	0.845427	0.845427	0	1595
37179	Union NC	192.917	183.757	9.15964	67864
37181	Vance NC	63.1894	53.2249	9.96451	17395
37183	Wake NC	1788.18	805.579	982.605	345645
37185	Warren NC	23.3691	13.5679	9.80119	8321
37187	Washington NC	18.5103	11.9516	6.55873	5526
37189	Watauga NC	127.233	70.7615	56.4719	20403
37191	Wayne NC	112.382	93.3909	18.9917	47831
37193	Wilkes NC	70.3593	70.3593	0	28360
37195	Wilson NC	112.496	85.9511	26.545	31962
37197	Yadkin NC	68.611	40.7557	27.8553	15486
37199	Yancey NC	29.4273	14.0766	15.3507	7644
38001	Adams ND	0	0	0	1098
38003	Barnes ND	5.16426	5.16426	0	4826
38005	Benson ND	14.1263	1.22964	12.8967	2233
38007	Billings ND	0.81608	0.81608	0	358
38009	Bottineau ND	0	0	0	2832
38011	Bowman ND	0	0	0	1385
38013	Burke ND	0	0	0	913
38015	Burleigh ND	75.1381	75.1381	0	33976
38017	Cass ND	182.532	57.0802	125.451	63899
[truncated: 1,144 more rows]
